# Supplementary material for: Bell Inequalities with One Bit of Communication
Source: Entropy (Basel). 2019 Feb 13;21(2):171. doi: 10.3390/e21020171 (PMC7514653; doi:10.3390/e21020171)
Supplement: Supplementary file 1 [file entropy-21-00171-s001.zip]

Archive with 4 entries (3 files):
- entropy-416857-supplymentary/
- entropy-416857-supplymentary/data.txt
- entropy-416857-supplymentary/tableS1.pdf
- entropy-416857-supplymentary/tableS1.tex
