# Supplementary material for: Bell Inequalities with One Bit of Communication
Source: Entropy (Basel). 2019 Feb 13;21(2):171. doi: 10.3390/e21020171 (PMC7514653; doi:10.3390/e21020171)
Supplement: Supplementary file 1 [file entropy-21-00171-s001.zip › entropy-416857-supplymentary/data.txt]

-9   6   8   9   1   9   4   6  -5   3  -5  -5  -3  -1  -3  -1  -1  -1   0 -10  -4  -4
-8  6  8  8 -2  8  4  6 -2  3 -5 -5 -3 -1 -3 -1 -1 -1  0 -8 -4 -4
-8  6  8  8  0  8  4  6 -4  3 -5 -5 -3 -1 -3 -1 -1 -1  0 -8 -4 -4
-7  5  6  7  1  6  3  5 -4  3 -4 -4 -3 -1 -2 -1 -1  0  0 -7 -3 -3
-6  5  6  6 -1  6  3  5 -2  3 -4 -4 -3 -1 -2 -1 -1  0  0 -6 -3 -3
-6  5  6  6  0  6  3  5 -3  3 -4 -4 -3 -1 -2 -1 -1  0  0 -6 -3 -3
-5  2  5  0  0  0  5  0  5  1 -2 -2  1  2 -3 -1 -2 -3  0  0 -5 -3
-5  2  5  0  1 -1  5  0  5  1 -2 -2  1  1 -2 -1 -2 -3  0  0 -5 -3
-5  2  5  1  2 -2  5  0  5  1 -2 -2  0  0 -1 -1 -2 -3  0  0 -5 -3
-5  2  5  5  1  6  0  0  0  1 -2 -2 -1 -2 -3  1  2 -3  0 -6  0 -3
-5  2  5  5  1  6  0  1 -1  1 -2 -2 -1 -2 -3  1  1 -2  0 -6  0 -3
-5  2  5  5  1  6  1  2 -2  1 -2 -2 -1 -2 -3  0  0 -1  0 -6  0 -3
-5  2  5  5  2  7  1  2 -3  1 -2 -2 -1 -2 -3  0  0 -1  0 -7  0 -3
-5  2  7  5  2  5  0  0  0  1 -2 -3 -1 -2 -2 -1  2 -4 -2 -5  0 -2
-5  2  7  5  2  5  0  2 -2  1 -2 -3 -1 -2 -2 -1  0 -2 -2 -5  0 -2
-5  3  6  5  0  5  2  2  0  1 -3 -3 -1 -1 -2 -1  1 -3 -1 -5 -2 -2
-5  3  6  5  0  5  2  3 -1  1 -3 -3 -1 -1 -2 -1  0 -2 -1 -5 -2 -2
-5  4  4  4 -3  4  5  5  1  1 -3 -3 -1 -1 -1 -1 -1 -1  0 -4 -6 -2
-5  4  6  5  1  5  2  4 -3  1 -3 -3 -1 -1 -1 -1 -1 -1 -2 -6 -2 -2
-5  5  7  5  0  5  3  3  0  2 -4 -4 -2 -1 -1 -2  1 -3 -2 -5 -3 -2
-5  5  7  5  0  5  3  5 -2  2 -4 -4 -2 -1 -1 -2 -1 -1 -2 -5 -3 -2
-5  6  7  5  2  5  3  6 -6  1 -2 -3 -1 -2 -2 -4 -4  2 -6 -5  0 -2
-5  7  7  4 -4  7  5  5  0  2 -4 -4 -3  1 -3 -2 -1 -1 -4 -3 -5 -2
-4  1  5  4  2  4 -1  2 -2  1 -1 -2 -1 -2 -2  0  0 -1 -1 -4  0 -2
-4  2  4  4  0  4  1  1  0  1 -2 -2 -1 -1 -2  0  1 -2  0 -4 -1 -2
-4  2  4  4  0  4  1  2 -1  1 -2 -2 -1 -1 -2  0  0 -1  0 -4 -1 -2
-4  2  6  0  0  0  0  2 -2  1 -1 -2  3 -1  2 -1 -1 -2 -2  0  0 -5
-4  2  6  0  2 -2  2  0  2  1 -1 -2 -1 -1 -2  1 -1  0 -2  0 -2 -3
-4  3  2  2  0  2  2  3 -1  2 -2 -1 -2 -1 -1  0 -1  1  0 -2 -2 -2
-4  3  3  2 -3  3  4  3  1  2 -2 -2 -1  1 -1 -2 -1 -1  0 -1 -4 -2
-4  3  3  2 -1  3  2  3 -1  2 -2 -1 -2  0 -2  0 -1  1 -1 -2 -2 -2
-4  3  3  3 -1  3  3  3 -1  2 -2 -2 -2 -1 -1 -1 -1  1  0 -3 -2 -2
-4  3  3  4  1  3  1  1 -1  2 -2 -2 -2 -1 -1  0  1 -1  0 -4 -1 -2
-4  3  3  4  1  3  1  2 -2  2 -2 -2 -2 -1 -1  0  0  0  0 -4 -1 -2
-4  3  4 -1 -1  0  2  3 -1  2 -2 -2  2  0  2 -2 -1 -1 -1  1 -2 -4
-4  3  4  2  1  1  2  3 -1  2 -2 -2  0 -1  1 -2 -1 -1 -1 -2 -2 -2
-4  3  4  3 -4  4  4  4  1  2 -2 -2 -2  2 -2 -2 -2 -1 -1 -1 -4 -2
-4  3  4  3 -2  4  3  3 -1  2 -2 -2 -2  0 -2 -1 -1  1 -1 -3 -2 -2
-4  3  5  2  3  3  2  5 -3  0 -1 -1  2 -3  1 -2 -2 -1 -3 -5 -2 -3
-4  3  5  3  1  3  1  3 -2  1 -2 -2  0 -1  0 -1 -1 -1 -2 -4 -1 -2
-4  3  6  1  3 -2  3 -1  2  1 -2 -2 -1 -1 -2  0 -1  0 -2 -1 -2 -3
-4  4  0  2  0  2  0  0  0  1 -1  1 -3 -3 -1  3  1 -1  0 -2  0 -4
-4  4  0  2  0  2  2  2 -2  1 -1  1 -3 -3 -1  1 -1  1  0 -2  0 -4
-4  4  0  2  2  4  4  6 -4  1 -1  1 -1 -3 -3 -1 -3  3  0 -4 -2 -4
-4  4  0  4  2  2  0  0  0  1 -1  1 -3 -3 -1  3  1 -1  0 -4  0 -4
-4  4  0  4  2  2  2  2 -2  1 -1  1 -3 -3 -1  1 -1  1  0 -4  0 -4
-4  4  0  4  2  4  4  4 -4  1 -1  1 -3 -3 -3 -1 -3  3  0 -4  0 -4
-4  4  5  4  0  4  2  4 -2  2 -3 -3 -2 -1 -1 -1 -1  0 -1 -4 -2 -2
-4  4  5  5 -1  5  3  4 -2  1 -3 -3 -2  0 -2 -1 -1 -1 -1 -4 -3 -2
-4  4  6  4  0  4  2  2  0  1 -3 -3 -1 -1 -1 -1  1 -3 -2 -4 -2 -2
-4  4  6  6 -2  6  4  4 -2  1 -3 -3 -3  1 -3 -1 -1 -1 -2 -4 -4 -2
-4  4  7  4  1  4  1  4 -3  1 -3 -3 -1 -2 -1 -1 -1 -1 -3 -4 -1 -2
-4  4  7  7 -3  7  5  5 -2  1 -3 -3 -4  2 -4 -1 -2 -1 -3 -4 -5 -2
-4  4  8  0  0  0  2  6 -4  1 -1 -2  3 -3  2 -3 -3 -2 -4  0 -2 -5
-4  4  8  2  6 -4  2 -2  2  1 -1 -2 -3 -3 -2  1 -1  0 -4 -2  0 -5
-4  5  7  2 -1  3  2  5 -3  2 -3 -3  0 -1  0 -2 -2 -1 -3 -2 -2 -3
-4  6  6  4 -4  6  4  4  0  1 -3 -3 -3  1 -3 -1 -1 -1 -4 -2 -4 -2
-4  6  7  5 -5  7  5  5  0  1 -3 -3 -4  2 -4 -1 -2 -1 -5 -2 -5 -2
-3 -2 -3  5 -2  5  5  2 -5  0  4  4 -3 -2 -1 -2 -2  1  5 -5  0 -8
-3  0  3 -1  0 -1  1  0  1  1  0 -1  0  0 -1  1  0  0  0  1 -1 -3
-3  0  3  0  0  0 -1  0 -1  1  0 -1  2  0  1  0  0 -1  0  0  1 -4
-3  0  3  0  0  0  0  0  0  1  0 -1  2  0  1 -1  0 -2  0  0  0 -3
-3  0  3  1 -1  1  0  0  0  1 -1 -2  1  1  1 -1  1 -1  0 -1  0 -3
-3  0  3  2  1  2 -1  1 -1  1  0 -1  0 -1 -1  0  0 -1  0 -2  0 -2
-3  0  3  3  1  3  0  0  0  1 -1 -2 -1 -1 -1 -1  1 -1  0 -3  0 -1
-3  0  3  3  2  3 -1  2 -2  1  0 -1 -1 -2 -2  0  0  0  0 -3  0 -2
-3  1  2  2  0  2  1  0  1  1 -1  0 -1 -1 -2  1  1 -1  0 -2 -1 -2
-3  1  2  2  0  2  1  1  0  1 -1  0 -1 -1 -2  1  0  0  0 -2 -1 -2
-3  1  2  3 -1  2  1  1  0  1 -1  0 -2  0 -2  1  0  0  0 -2 -1 -2
-3  1  3  0 -1 -1  1  1  0  1 -1 -1  2  0  2 -1  0 -2  0  1 -1 -4
-3  1  3  0  0  0  1  1  0  1 -1 -1  2 -1  1 -1  0 -2  0  0 -1 -3
-3  1  3  0  0  0  4  0  4  0 -1 -1  1  1 -2 -1 -1 -2  0  0 -4 -2
-3  1  3  0  1 -1  1  0  1  1  0 -1 -1 -1 -1  1  0  0 -1  0 -1 -2
-3  1  3  0  1 -1  1  1  0  1  0 -1 -1 -1 -1  1 -1  1 -1  0 -1 -2
-3  1  3  1  0  1  1  1  0  1 -1 -1  1 -1  0 -1  0 -2  0 -1 -1 -2
-3  1  3  1  1 -1  3  0  3  1 -1 -1  0  0  0 -1 -1 -2  0  0 -3 -2
-3  1  3  1  1 -1  4  0  4  0 -1 -1  0  0 -1 -1 -1 -2  0  0 -4 -2
-3  1  3  1  1  0  2 -1  1  1 -1 -1 -1  0 -2  0  0  0  0 -1 -1 -2
-3  1  3  1  1  0  4 -1  3  1 -1 -1  1  0 -1 -2  0 -2  0 -1 -3 -2
-3  1  3  1  1  2  1  1  0  1 -1 -1  1 -1  0 -1  0 -2  0 -2 -1 -2
-3  1  3  2  1 -1  4 -1  3  1 -1 -1  0  0  0 -2  0 -2  0 -1 -3 -2
-3  1  3  3 -1  3  1  1  1  1 -1 -1 -1 -1 -2  1  1 -1  0 -3 -2 -2
-3  1  4  0  0  0  1  1  0  1  0 -1  2 -1  1 -2  0 -3 -1  0 -1 -3
-3  1  4  0  0  0  1  2 -1  1  0 -1  2 -1  1 -2 -1 -2 -1  0 -1 -3
-3  1  4  0  0  0  5  0  5 -1 -1 -1  1  1 -3 -1 -1 -2 -1  0 -5 -2
-3  1  4  1  1 -1  5  0  5 -1 -1 -1  0  0 -2 -1 -1 -2 -1  0 -5 -2
-3  1  4  1  1  0  1 -1  1  1  0 -1 -2  0 -3  1  0  0 -1 -1  0 -3
-3  1  4  1  2 -1  1 -1  1  1  0 -1 -2 -1 -2  1  0  0 -1 -1  0 -3
-3  1  4  3  1  3 -1  3 -3  2  0 -2 -2 -2 -1 -1 -1  1 -1 -3  0 -2
-3  1  4  3  1  3  0  0  0  1 -1 -2 -1 -1 -1 -1  1 -2 -1 -3  0 -1
-3  2  1  1  0  1  1  0  1  1 -1  0 -1 -1 -1  1  1 -1  0 -1 -1 -2
-3  2  1  1  0  1  1  1  0  1 -1  0 -1 -1 -1  1  0  0  0 -1 -1 -2
-3  2  1  1  0  1  2  2 -1  1 -1  0 -1 -1 -1  0 -1  1  0 -1 -1 -2
-3  2  1  3  2  3  1  2 -3  1 -1  0 -1 -1 -1  0 -1  1  0 -5  0 -2
-3  2  2  2 -3  2  3  3  1  1 -1 -1 -1  1 -1 -1 -1 -1  0  0 -4 -2
-3  2  2  2 -1  2  1  1  0  1 -1  0 -2  0 -2  1  0  0 -1 -1 -1 -2
-3  2  2  2 -1  2  1  1  1  1 -1 -1 -1 -1 -1  1  1 -1  0 -2 -2 -2
-3  2  2  2 -1  2  2  2 -1  1 -1  0 -2  0 -2  0 -1  1 -1 -1 -1 -2
-3  2  2  2 -1  2  3  3 -1  1 -1 -1 -1 -1 -1 -1 -1  1  0 -2 -2 -2
-3  2  3 -1 -1 -1  1  1  0  1 -1 -1  2  0  2 -1  0 -2 -1  2 -1 -4
-3  2  3 -1 -1 -1  1  2 -1  1 -1 -1  2  0  2 -1 -1 -1 -1  2 -1 -4
-3  2  3  0  0  0  1  2 -2  1  0 -1  2  0  1 -2 -2  0 -2  0  0 -3
-3  2  3  1  0  1  1  2 -2  1  0 -1  1  0  0 -2 -2  0 -2 -1  0 -2
-3  2  3  3 -2  3  3  2  1  1 -2 -2 -1  0 -1 -1  0 -1  0 -3 -3 -1
-3  2  3  3 -1  3  1  2 -1  1 -2 -2 -1  0 -1  0  0  0  0 -3 -1 -2
-3  2  3  3 -1  3  2  2  0  1 -2 -2 -1  0 -1 -1  0 -1  0 -3 -2 -1
-3  2  3  3  0  3  2  2 -1  1 -2 -2 -1  0 -1 -1  0 -1  0 -3 -2 -1
-3  2  3  3  2  3  1  4 -4  1  0 -1 -1 -2 -2 -2 -2  2 -2 -3  0 -2
-3  2  3  5  2  5  3  4 -5 -1  0  0 -1 -2 -1 -2 -2  1 -2 -7  0 -3
-3  2  4  0  0  0  1  3 -2  1  0 -1  2 -1  1 -2 -2 -1 -2  0 -1 -3
-3  2  4  1  3 -2  1 -1  1  1  0 -1 -2 -2 -1  1  0  0 -2 -1  0 -3
-3  2  4  3  1  3  1  1  0  1 -2 -2 -1 -1 -1 -1  1 -2 -1 -3 -1 -1
-3  2  4  3  1  3  1  2 -1  1 -2 -2 -1 -1 -1 -1  0 -1 -1 -3 -1 -1
-3  2  4  4 -1  4  3  3 -1  1 -2 -2 -2  1 -2 -1 -1 -1 -1 -3 -3 -1
-3  2  5  0  0  0  5 -2  3 -1 -2 -2  1  2 -3 -1  0 -1 -2  0 -3 -3
-3  2  5  0  1 -1  5 -2  3 -1 -2 -2  1  1 -2 -1  0 -1 -2  0 -3 -3
-3  2  5  1  2 -2  5 -2  3 -1 -2 -2  0  0 -1 -1  0 -1 -2  0 -3 -3
-3  2  5  2  4 -2  1  0 -1  1  0 -1 -3 -2 -2  2 -2  2 -2 -2  0 -4
-3  3  0  2  2  3  3  3 -3  1 -1  0 -1 -2 -2 -1 -2  2  0 -3 -1 -2
-3  3  0  3  3  4  3  3 -4  1 -1  0 -1 -2 -2 -1 -2  2  0 -5 -1 -2
-3  3  1  1 -1  0  4  3 -1  1 -1 -1  1  0  1 -2 -2  0  0  0 -3 -3
-3  3  1  2  1 -1  2  1  1  1 -1 -1  0  0  0 -1 -2  0  0 -1 -2 -2
-3  3  1  3  2  2  2  1 -2  1 -1 -1 -1 -2  0  0  0  0  0 -4 -1 -2
-3  3  1  3  2  4  2  3 -4  1 -1  0 -1 -1 -2 -1 -2  2 -1 -5  0 -2
-3  3  2 -1 -1  0  3  3 -2  1 -2 -2  2  0  2 -1 -1  0  0  1 -3 -4
-3  3  2  0 -1  1  3  3 -1  1 -2 -2  1  0  1 -1 -1  0  0  0 -3 -3
-3  3  2  0  0  0  3  3  0  1 -2 -2  1 -2  2 -1 -1  0  0  0 -3 -3
-3  3  2  1 -1  1  3  3  0  1 -2 -2  0 -1  1 -1 -1  0  0 -1 -3 -2
-3  3  2  3  2  2  1  1 -2  1 -1 -1 -1 -2  0  0  0  0 -1 -4  0 -2
-3  3  2  6  1  6  5  4 -6 -1  0  0 -2 -1 -2 -3 -3  2 -2 -7  0 -3
-3  3  3  0 -1 -1  2  3 -2  1 -1 -1  2  0  2 -2 -2  0 -2  1 -1 -4
-3  3  3  0 -1  1  3  3  0  2 -2 -2  1  0  1 -2 -1 -1  0  0 -3 -3
-3  3  3  1 -1  2  3  3  0  2 -2 -2  0  0  0 -2 -1 -1  0 -1 -3 -2
-3  3  3  1  1  2  2  3 -2  1 -1 -1  1 -1  0 -2 -2  0 -2 -2 -1 -2
-3  3  3  2 -2  3  3  3  0  2 -2 -2 -1  1 -1 -2 -1 -1  0 -1 -3 -2
-3  3  3  3  0  3  0  0  0  2 -2 -2 -2 -1 -1  1  2 -1  0 -3  0 -3
-3  3  4 -1 -1  0  1  3 -2  1 -2 -2  2  0  2 -1 -1  0 -2  1 -1 -4
-3  3  4  1 -1  2  2  3 -1  2 -2 -2  0  0  0 -2 -1 -1 -1 -1 -2 -2
-3  3  4  2  2  2  1  1  0  0 -1 -1  1 -2  1 -1  1 -3 -3 -4 -1 -2
-3  3  4  2  2  2  1  3 -2  0 -1 -1  1 -2  1 -1 -1 -1 -3 -4 -1 -2
-3  3  4  3 -3  4  4  4  0  2 -2 -2 -2  2 -2 -2 -2 -1 -1 -1 -4 -2
-3  3  4  4 -1  4  3  3 -2  1 -2 -2 -2  1 -2 -1 -1  0 -2 -3 -3 -1
-3  3  5  2  0  2  1  3 -2  1 -2 -2  0 -1  0 -1 -1 -1 -2 -2 -1 -2
-3  4  1  3  2  1  0  0  0  1 -1  0 -2 -3  0  2  1 -1 -1 -3  0 -3
-3  4  1  3  2  1  1  1 -1  1 -1  0 -2 -3  0  1  0  0 -1 -3  0 -3
-3  4  1  4  1  4  4  4 -4  1 -1  0 -2 -2 -3 -2 -3  3 -1 -4  0 -3
-3  4  2  4  0  4  4  4 -4  1 -1  0 -2 -1 -3 -2 -3  3 -2 -4  0 -3
-3  4  3  2 -1  3  0  0  0  2 -2 -2 -2 -1 -1  1  2 -1 -1 -2  0 -3
-3  4  3  2 -1  3  1  1  0  2 -2 -2 -2 -1 -1  0  1 -1 -1 -2 -1 -2
-3  4  4  3  3  3  2  2 -1 -1 -1 -1  1 -3  1 -1  1 -3 -4 -6 -2 -2
-3  4  4  3  3  3  2  4 -3 -1 -1 -1  1 -3  1 -1 -1 -1 -4 -6 -2 -2
-3  5  5  3  3  3  1  1  0 -1 -2 -1  1 -3  1 -1  2 -4 -5 -6 -1 -2
-3  5  5  3  3  3  1  4 -3 -1 -2 -1  1 -3  1 -1 -1 -1 -5 -6 -1 -2
-2 -2  0  0  0  0  0  0  0  0  1  1  2 -1  1  0  1 -1  2  0  0 -5
-2 -2  0  2  0  2  0  0  0  0  1  1  0 -1 -1  0  1 -1  2 -2  0 -3
-2 -2  0  4 -1  4  0  0  0 -1  2  2 -1 -1 -2  1  1 -2  2 -4  0 -4
-2 -2  0  4 -1  4  1  1 -1 -1  2  2 -1 -1 -2  0  0 -1  2 -4  0 -4
-2 -2  2  6  0  6  2  0 -2 -2  1  1 -2 -1 -3  0  1 -1  0 -6  0 -3
-2 -1 -2  1 -1  1  3  2 -2  0  2  2  0 -1  0 -1 -1  0  3 -1 -2 -4
-2 -1 -2  2 -1  2  3  1 -2  0  2  2 -1 -1  0 -1 -1  0  3 -2 -1 -4
-2 -1  1  2  1  3  1  0  1  0  1  1  0 -2 -2  0  2 -2  1 -3 -1 -3
-2 -1  1  4 -1  3  2  1 -1  0  1  1 -2  0 -2  0  0  0  1 -3 -1 -3
-2 -1  1  4  0  4  0  0  0 -1  1  1 -1 -1 -2  1  1 -2  1 -4  0 -3
-2 -1  1  4  0  4  1  1 -1 -1  1  1 -1 -1 -2  0  0 -1  1 -4  0 -3
-2  0  2  0  0  0 -1  0 -1  1  0 -1  1  0  1  0  0  0  0  0  1 -3
-2  0  2  0  0  0  4  0  4 -1  0  0  1  1 -2 -1 -1 -2  0  0 -4 -2
-2  0  2  1  0  1 -1  0 -1  1  0 -1  0  0  0  0  0  0  0 -1  1 -2
-2  0  2  1  1 -1  4  0  4 -1  0  0  0  0 -1 -1 -1 -2  0  0 -4 -2
-2  0  2  1  2 -1  1  0 -1  1  1  0 -2 -1 -1  1 -1  1  0 -1  0 -3
-2  0  2  2 -2  4  2  0 -2  1  1  0 -1  1 -2 -1 -1  0  0 -2  0 -3
-2  0  2  2  1  2 -1  1 -1  1  0 -1 -1 -1 -1  0  0  0  0 -2  0 -1
-2  1 -1  0 -1 -1  4  4 -1  0  1  1  2 -1  1 -2 -2  0  1  1 -4 -4
-2  1 -1  0  0  0  4  3 -1  0  1  1  2 -1  1 -2 -2  0  1  0 -3 -4
-2  1 -1  1 -2 -1  4  4 -1  0  1  1  1  0  1 -2 -2  0  1  1 -4 -4
-2  1 -1  1 -1  0  4  3 -1  0  1  1  1  0  1 -2 -2  0  1  0 -3 -4
-2  1 -1  1  0  1  4  3 -1  0  1  1  1 -1  0 -2 -2  0  1 -1 -3 -3
-2  1 -1  1  1  1  2  2 -1  0  1  1  0 -2  0  0  0  0  1 -2 -2 -3
-2  1 -1  2  0  2  4  3 -2  0  1  1  0 -1 -1 -2 -2  1  1 -2 -2 -3
-2  1 -1  2  1  1  2  1 -1  0  1  1 -1 -2  0  0  0  0  1 -2 -1 -3
-2  1 -1  3  1  3  4  3 -3  0  1  1 -1 -2 -2 -2 -2  2  1 -3 -1 -3
-2  1  1  0  0  0  0  0  0  1 -1  1 -1 -1 -2  1  1 -1  0  0  0 -2
-2  1  1  1  0  1  0  0  0  1 -1  1 -1 -1 -2  1  1 -1  0 -1  0 -2
-2  1  1  1  1  2  0  0  0  1 -1  1 -1 -1 -2  1  1 -1  0 -2  0 -2
-2  1  1  2  2  3  0  0  0  1 -1  1 -1 -1 -2  1  1 -1  0 -4  0 -2
-2  1  1  3  1  3  2  2 -3  0  0  0 -1 -1 -1 -1 -1  1  0 -4  0 -2
-2  1  2 -1 -1 -1  1  2 -1  0  0  0  2  0  2 -1 -1 -1 -1  2 -1 -4
-2  1  2 -1 -1  0  1  1 -1  0  0  0  2  0  2 -1 -1 -1 -1  1  0 -4
-2  1  2  0  0  0  0  1 -1  1  0 -1  1  0  1 -1 -1  0 -1  0  0 -2
-2  1  2  0  0  0  1  1  0  0 -1 -1  2 -1  1  0  0 -1  0  0 -1 -3
-2  1  2  1 -1  0  1  1  0  0 -1 -1  1  0  1  0  0 -1  0  0 -1 -3
-2  1  2  1  0  1  0  1 -1  1  0 -1  0  0  0 -1 -1  0 -1 -1  0 -1
-2  1  2  1  1  0  2  0  2  0 -1 -1  0  0 -1  0 -1 -1  0 -1 -2 -1
-2  1  2  1  1  1  1  1  0  0  0  0  1 -1  1 -1  0 -2 -1 -2 -1 -2
-2  1  2  1  2  2  1  3 -2  0  0  0  1 -2  0 -1 -1  0 -1 -3 -1 -2
-2  1  2  2 -2  2  2  2  1  1 -1 -1 -1  1 -1 -1 -1 -1  0 -1 -2 -1
-2  1  2  2 -1  2  1  1  0  1 -1 -1 -1  0 -1  0  0  0  0 -2 -1 -1
-2  1  2  2 -1  2  2  2  0  1 -1 -1 -1  1 -1 -1 -1 -1  0 -1 -2 -1
-2  1  2  2 -1  2  2  2  1  0 -1 -1  0 -1 -1  0  0 -1  0 -2 -3 -1
-2  1  2  2  0  2  1  0  1  1 -1 -1 -1 -1 -1  0  1 -1  0 -2 -1 -1
-2  1  2  2  1  2  0  0  0  1 -1 -1 -1 -1 -1  0  1 -1  0 -2  0 -1
-2  1  2  2  1  2  1  2 -2  0  0  0  0 -1  0 -1 -1  0 -1 -3  0 -2
-2  1  2  2  1  3  0  0  0  1 -1  0 -1 -1 -2  1  1 -1  0 -3  0 -2
-2  1  2  2  1  3  1  1 -1  0 -1 -1  0 -1 -1  0  0 -1  0 -3 -1 -1
-2  1  3  0 -1 -1  0  0  0  0 -1 -1  2  0  2  0  1 -2 -1  1  0 -4
-2  1  3  0 -1 -1  0  1 -1  0 -1 -1  2  0  2  0  0 -1 -1  1  0 -4
-2  1  3  0  0  0 -1  1 -1  0 -1 -1  2  0  1  0  0 -1 -1  0  0 -3
-2  1  3  0  0  0  0 -1  1  1  0 -1 -1  0 -2  1  0  0 -1  0  0 -2
-2  1  3  0  0  0  0  0  0  0 -1 -1  2 -1  1  0  1 -2 -1  0  0 -3
-2  1  3  0  0  0  0  0  0  1  0 -1 -1  0 -2  1 -1  1 -1  0  0 -2
-2  1  3  0  0  0  0  1 -1  0 -1 -1  2 -1  1  0  0 -1 -1  0  0 -3
-2  1  3  0  0  0  2 -1  1  0 -1 -1  0  1 -2  0  0  0 -1  0 -1 -2
-2  1  3  0  0  0  2  0  2  0 -1 -1  0  1 -2  0 -1 -1 -1  0 -2 -1
-2  1  3  0  1 -1  0  0  0  1  0 -1 -1 -1 -1  1 -1  1 -1  0  0 -2
-2  1  3  0  1 -1  2 -1  1  0 -1 -1  0  0 -1  0  0  0 -1  0 -1 -2
-2  1  3  1  0  1 -1  1 -1  0 -1 -1  1  0  0  0  0 -1 -1 -1  0 -2
-2  1  3  1  2 -1  4 -2  2 -1 -1 -1  0  0 -1 -1  0 -1 -1 -1 -2 -2
-2  1  3  2  1 -1  4 -2  3  0 -1 -1  0  0  0 -2  1 -2 -1 -1 -2 -2
-2  1  3  2  1  2 -2  3 -3  2  0 -1 -2 -2 -1  0 -1  1 -1 -2  0 -2
-2  1  3  2  1  3  0  0  0  0 -1 -1  0 -1 -1  0  1 -2 -1 -3  0 -1
-2  1  3  4 -1  4  2  2 -1  0 -1 -1 -2  1 -2  0 -1 -1 -1 -3 -2 -1
-2  2 -1  2  0  2  6  5 -2 -2  1  1  0 -3 -1 -2 -2  1  0 -2 -4 -3
-2  2  0  0  0  0  0  0  0  1 -1  1 -1 -1 -1  1  1 -1  0  0  0 -2
-2  2  0  2  1  3  2  3 -3  1  0  1 -1 -1 -2 -1 -2  2  0 -3  0 -3
-2  2  0  2  2  2  0  0  0  1 -1  1 -1 -1 -1  1  1 -1  0 -4  0 -2
-2  2  1  0  0  0  2  2  0  1 -1 -1  1 -1  1 -1 -1  0  0  0 -2 -2
-2  2  1  2  1  1  1  1 -1  1 -1 -1 -1 -1  0  0  0  0  0 -2 -1 -1
-2  2  2 -1 -1  0  1  1  0  1 -1 -1  1  0  1 -1  0 -1 -1  1 -1 -2
-2  2  2  0  0  0  1  2 -1  1 -1 -1  1  0  1 -1 -1  0 -1  0 -1 -2
-2  2  2  1 -1  2  1  1  0  1 -1 -1 -1  0 -1  0  0  0 -1 -1 -1 -1
-2  2  2  2 -2  2  2  2  0  0 -1  0 -2  1 -2  0 -1  0 -2  0 -2 -1
-2  2  2  2 -2  2  2  2  0  1 -1 -1 -1  1 -1 -1 -1 -1  0  0 -2 -2
-2  2  2  2 -2  2  2  2  0  1 -1 -1 -1  1 -1 -1 -1  0 -1 -1 -2 -1
-2  2  2  2  2  2  2  2 -1 -1  0  0  1 -2  1 -1  0 -2 -2 -4 -2 -2
-2  2  2  2  2  2  2  3 -2 -1  0  0  1 -2  1 -1 -1 -1 -2 -4 -2 -2
-2  2  2  4  1  4  3  3 -4 -1  0  0 -1 -1 -1 -2 -2  1 -2 -5  0 -2
-2  2  2  6  1  6  5  4 -6 -2  1  0 -2 -1 -2 -3 -3  2 -2 -7  0 -3
-2  2  3 -1 -1 -1  0  0  0  0 -1 -1  2  0  2  0  1 -2 -2  2  0 -4
-2  2  3 -1 -1 -1  0  1 -1  0 -1 -1  2  0  2  0  0 -1 -2  2  0 -4
-2  2  3 -1 -1 -1  1  2 -2  0 -1 -1  2  0  2 -1 -1  0 -2  2  0 -4
-2  2  3  0  0  0  1  1  0  1 -1 -1  1 -1  1 -1  0 -2 -1  0 -1 -2
-2  2  3  1 -1  1  1  1  0  1 -1 -1  0  0  0 -1  0 -2 -1  0 -1 -2
-2  2  3  1 -1  1  1  2 -1  1 -1 -1  0  0  0 -1 -1 -1 -1  0 -1 -2
-2  2  3  1  0 -1  3 -1  3  1 -1 -1  1  1  0 -2  0 -2 -1  0 -2 -3
-2  2  3  2  1  2  0  0  0  0 -1 -1  0 -1  0  0  1 -2 -2 -3  0 -1
-2  2  3  3 -2  3  1  1  0  0 -2 -2 -1  1 -1  0  1 -1 -1 -2 -1 -2
-2  2  3  3 -1  3  1  1 -1  0 -2 -2 -1  1 -1  0  1 -1 -1 -2 -1 -2
-2  2  3  3 -1  3  1  1  0  1 -1 -1 -2  0 -2  1  0 -1 -1 -2 -1 -2
-2  2  3  4 -1  4  3  2 -2  0 -1 -1 -2  1 -2 -1 -1  0 -2 -3 -2 -1
-2  2  4  0  0  0  0  2 -2  1 -1 -2  1 -1  2 -1 -1  0 -2  0  0 -3
-2  2  4  2  0  2  0  2 -2  1 -1 -2 -1 -1  0 -1 -1  0 -2 -2  0 -1
-2  2  4  2  4 -2  4 -2  2 -1 -1 -1 -1 -1 -1 -1 -1 -1 -2 -2 -2 -2
-2  3  1  0  0  0  4  3 -2  0 -1 -1  2 -1  1 -2 -2  1 -1  0 -2 -3
-2  3  1  1 -1  0  4  3 -2  0 -1 -1  1  0  1 -2 -2  1 -1  0 -2 -3
-2  3  2  0 -1  1  3  3 -2  0 -2 -2  1  0  1 -1 -1  1 -1  0 -2 -3
-2  3  2  0  0  0  3  3 -1  0 -2 -2  1 -2  2 -1 -1  1 -1  0 -2 -3
-2  3  2  0  0  0  3  3 -1  1 -1 -1  2 -1  1 -2 -2  0 -1  0 -2 -3
-2  3  3  0 -1  1  2  3 -1  1 -2 -2  1  0  1 -1 -1  0 -1  0 -2 -3
-2  3  3  0  0  0  2  3 -2  1 -1 -1  2 -1  1 -2 -2  0 -2  0 -1 -3
-2  3  3  0  0  0  2  3 -1  1 -2 -2  1 -1  2 -1 -1  0 -1  0 -2 -3
-2  3  4  2  0  2  1  1  0  1 -2 -2 -1 -1  0 -1  1 -2 -2 -2 -1 -1
-2  3  4  3  3 -3  4  1  3 -1 -1 -1 -2 -2  0 -1 -2  0 -3  0 -4 -2
-2  3  5  0  1  1  2  5 -3  0 -1 -1  2 -3  1 -2 -2 -1 -3 -1 -2 -3
-2  4  4 -2 -2 -2  1  3 -3 -1 -2 -1  3  0  3 -1 -1  0 -4  4  0 -6
-2  4  4  0  0  0  4  2  2 -1 -1 -1  1  1 -3 -1 -3  1 -4  0 -4 -2
-2  4  4  2  2 -2  4  2  2 -1 -1 -1 -1 -1 -1 -1 -3  1 -4  0 -4 -2
-2  4  4  2  2  2  0  0  0 -1 -2 -1  1 -2  1  0  2 -3 -4 -4  0 -2
-2  4  4  2  2  2  0  2 -2 -1 -2 -1  1 -2  1  0  0 -1 -4 -4  0 -2
-2  4  4  2  2  2  2  2  0 -1 -1 -1  1 -3  1 -1  1 -3 -4 -4 -2 -2
-2  4  4  2  2  2  2  4 -2 -1 -1 -1  1 -3  1 -1 -1 -1 -4 -4 -2 -2
-2  4  4  4 -2  4  4  4 -2  1 -2 -2 -2  1 -2 -2 -2  1 -3 -3 -3 -1
-2  4  6  2 -2  2  2  4 -4  1 -1 -2  1 -1  0 -3 -3  0 -4 -2  0 -3
-2  4  6  2  0  2 -2  2 -2  1 -1 -2 -1 -3  0  1  1 -2 -4 -2  0 -3
-2  5  5  0  0  0  4  3  1 -1 -1 -2  1  1 -3 -1 -4  2 -5  0 -4 -2
-2  5  5  1  1 -1  4  3  1 -1 -1 -2  0  0 -2 -1 -4  2 -5  0 -4 -2
-2  5  5  5  0  5  5  5 -5 -1 -1 -2 -1 -1 -2 -4 -4  2 -5 -5  0 -2
-2  6  4 -2 -2  2  2  2  0 -1 -2 -3  1 -2  1  1  0 -1 -4  0 -2 -3
-1 -1 -1  0  0  0  1  1 -1  0  1  1  1 -1  0  0  0  0  2  0 -1 -3
-1 -1  0 -1  1 -1  0  0  0  0  1  1  1 -1  1  0  0 -1  1  1  0 -3
-1 -1  0  0 -1  1  1  2 -1  0  2  2  1 -1  0 -1 -1 -1  1  0 -1 -4
-1 -1  0  0  0  0  0  0  0  0  1  1  1 -1  1  0  0 -1  1  0  0 -3
-1 -1  0  0  0  0  0  1 -1  0  1  1  1 -1  0  0  0  0  1  0  0 -3
-1 -1  0  0  0  0  1  0  1  0  1  1  0  1 -1  0 -1 -1  1  0 -1 -2
-1 -1  0  0  0  0  1  1 -1  0  2  2  1 -2  2 -1 -1 -1  1  0  0 -5
-1 -1  0  0  0  0  1  1  0 -1  1  1  2 -1  1  0  0 -1  1  0 -1 -4
-1 -1  0  0  0  0  1  1  0  0  1  1  1 -1  0 -1  0 -1  1  0 -1 -2
-1 -1  0  0  0  0  1  2 -1  0  2  2  1 -2  1 -1 -1 -1  1  0 -1 -4
-1 -1  0  0  1 -1  1 -1  0  0  1  1  0  0  0  0  0  0  1  0  0 -3
-1 -1  0  0  1 -1  1  0  1  0  1  1  0  0  0  0 -1 -1  1  0 -1 -2
-1 -1  0  0  1  1  1  2 -1 -1  1  1  2 -2  0  0  0  0  1 -1 -1 -4
-1 -1  0  0  1  1  2  2  0 -1  1  1  2 -2  0 -1  0 -1  1 -1 -2 -3
-1 -1  0  0  2  2  5  5  0 -2  2  2  3 -4  0 -3 -1 -2  1 -2 -5 -4
-1 -1  0  1 -1  0  1  1  0 -1  1  1  1  0  1  0  0 -1  1  0 -1 -4
-1 -1  0  1 -1  1  1  1 -1  0  2  2  0 -1  1 -1 -1 -1  1 -1  0 -4
-1 -1  0  1 -1  1  1  2 -2  0  2  2  0 -1  0 -1 -1  0  1 -1  0 -4
-1 -1  0  1  0  1  2  2  0 -1  1  1  1 -2 -1 -1  0 -1  1 -1 -2 -2
-1 -1  0  1  1  0  1 -1  0  0  1  1 -1  0 -1  0  0  0  1 -1  0 -2
-1 -1  0  1  1  0  2  0  2 -1  1  1  0  0 -1  0 -1 -1  1 -1 -2 -2
-1 -1  0  1  1  2  1  2 -1 -1  1  1  1 -2 -1  0  0  0  1 -2 -1 -3
-1 -1  0  1  2 -1  3 -2  1 -1  1  1  0  0  0 -1  0 -1  1 -1 -1 -3
-1 -1  0  2 -1  1  1  1 -1  0  1  1 -1  0 -1  0  0  0  1 -1 -1 -2
-1 -1  0  2  1  3  1  0  1 -1  1  2  0 -2 -2  0  2 -2  1 -3 -1 -3
-1 -1  0  3 -1  3  0  0  0 -1  1  1 -1  0 -1  1  0 -2  1 -3  0 -2
-1 -1  0  4 -1  3  2  1 -1 -1  1  2 -2  0 -2  0  0  0  1 -3 -1 -3
-1 -1  0  4  0  4  0  0  0 -2  1  2 -1 -1 -2  1  1 -2  1 -4  0 -3
-1 -1  0  4  0  4  1  1 -1 -2  1  2 -1 -1 -2  0  0 -1  1 -4  0 -3
-1 -1  0  5  5  0  5 -5  2 -2  2  2 -3 -1 -2 -2  1 -2  1 -5  0 -4
-1 -1  1  0  2 -2  3  0  3 -1  1  2  1  0  0 -1 -2 -3  0  0 -3 -3
-1 -1  1  1  1 -1  3  0  3 -1  1  1  0  0  0 -1 -1 -2  0  0 -3 -2
-1 -1  1  1  1  0  3 -1  2 -1  1  1  0  1 -1 -1 -1 -2  0 -1 -2 -2
-1 -1  1  1  2 -1  2  0  2 -1  1  1  0  0  0  0 -2 -2  0 -1 -2 -2
-1 -1  1  1  2 -1  3 -1  2 -1  1  1  0  0  0 -1 -1 -2  0 -1 -2 -2
-1 -1  1  2  0  2  1  1  0 -1  1  1  0 -2 -2  0  1 -1  0 -2 -1 -2
-1 -1  1  2  0  2  3  3  0 -2  1  1  1 -3 -2 -1  0 -1  0 -2 -3 -2
-1 -1  1  2  0  2  5  5  1 -3  1  1  2 -4 -2 -2 -1 -2  0 -2 -5 -2
-1 -1  1  2  1  3  1  1  0 -1  1  1  0 -2 -2  0  1 -1  0 -3 -1 -2
-1 -1  1  2  1  3  3  3  0 -2  1  1  1 -3 -2 -1  0 -1  0 -3 -3 -2
-1 -1  1  2  1  3  5  5  1 -3  1  1  2 -4 -2 -2 -1 -2  0 -3 -5 -2
-1 -1  1  2  2  0  4 -1  3 -2  1  1  0  0 -1 -1 -1 -2  0 -2 -3 -2
-1 -1  1  2  2  4  3  3 -1 -2  1  1  1 -3 -2 -1  0 -1  0 -4 -3 -2
-1 -1  1  2  3  5  5  5 -1 -3  1  1  2 -4 -2 -2 -1 -2  0 -5 -5 -2
-1 -1  1  3  0  3  4  4  1 -3  1  1  1 -3 -2 -1 -1 -2  0 -3 -4 -2
-1 -1  1  3  1  4  2  2 -1 -2  1  1  0 -2 -2  0  0 -1  0 -4 -2 -2
-1 -1  1  4  0  4  1 -1 -1 -1  1  1 -2 -1 -2  1  1 -1  0 -4  0 -2
-1 -1  1  4  0  4  2  0 -2 -1  1  1 -2 -1 -2  0  0  0  0 -4  0 -2
-1 -1  1  4  0  4  2  1 -1 -2  1  1 -1 -1 -2  0  0 -1  0 -4 -1 -2
-1 -1  1  4  0  4  3  3  0 -3  1  1  0 -2 -2  0 -1 -2  0 -4 -3 -2
-1 -1  1  4  1  5  3  3 -1 -3  1  1  0 -2 -2  0 -1 -2  0 -5 -3 -2
-1 -1  1  5  0  5  0  0  0 -2  1  1 -2 -1 -2  2  0 -3  0 -5  0 -2
-1 -1  1  5  0  5  2  0 -2 -2  1  1 -2 -1 -2  0  0 -1  0 -5  0 -2
-1 -1  1  5  0  5  2  2  0 -3  1  1 -1 -1 -2  1 -1 -3  0 -5 -2 -2
-1 -1  1  5  0  5  3  2 -1 -3  1  1 -1 -1 -2  0 -1 -2  0 -5 -2 -2
-1 -1  1  6  0  6  1  1  0 -3  1  1 -2 -1 -2  2 -1 -4  0 -6 -1 -2
-1 -1  1  6  0  6  3  1 -2 -3  1  1 -2 -1 -2  0 -1 -2  0 -6 -1 -2
-1  0 -1  0  0  0  2  1 -1  0  1  1  1 -1  1 -1 -1  0  1  0 -1 -3
-1  0 -1  1 -1  0  4  3 -1 -1  2  1  1  0  1 -2 -2  0  1  0 -3 -4
-1  0 -1  1 -1  2  1  1 -2  0  2  2 -1 -1 -1  0  0  0  1 -1  0 -4
-1  0 -1  3 -1  3  3  3 -4  0  2  2 -1 -1 -2 -2 -2  2  1 -3  0 -4
-1  0  0  0  0  0  0  0  0  0  0  0  0  0  0  0  0  0  0  0  0  0
-1  0  1 -1 -1 -1  2  2 -1 -1  1  0  2  0  2 -1 -1 -1  0  2 -2 -4
-1  0  1 -1  0 -1  0  0  0  0  0  0  0  0  0  1  0  0  0  1  0 -2
-1  0  1  0 -1  1  1  1 -1  0  1  1  1  0  1 -1 -1 -1  0  0  0 -4
-1  0  1  0  0  0  0  0  0  0  0  0 -1  0 -1  1  0  0  0  0  0 -1
-1  0  1  0  0  0  0  1 -1  0  0  0  1 -1  0  0  0  0  0  0  0 -2
-1  0  1  0  0  0  1  0  1  0  0  0  0  1 -1  0 -1 -1  0  0 -1 -1
-1  0  1  0  0  0  1  1 -1  0  1  1  1 -1  2 -1 -1 -1  0  0  0 -4
-1  0  1  0  0  0  1  1  0  0  1  1  1 -1  1 -1  0 -2  0  0 -1 -3
-1  0  1  0  0  0  1  2 -1  0  1  1  1 -1  1 -1 -1 -1  0  0 -1 -3
-1  0  1  0  1 -1  1 -1  0  0  0  0  0  0  0  0  0  0  0  0  0 -2
-1  0  1  0  1 -1  1  1  2  0  0  0  0  0  0  0 -1 -1  0  0 -2 -1
-1  0  1  0  1  1  1  3 -2  0  1  1  1 -2  0 -1 -1  0  0 -1 -1 -3
-1  0  1  1 -1  1  1  2 -1  0  1  1  0  0  0 -1 -1 -1  0  0 -1 -3
-1  0  1  1 -1  2  1  1 -1  0  1  1  0  0  0 -1 -1 -1  0 -1  0 -3
-1  0  1  1  0  1  1  1 -1  0  1  1  0 -1  1 -1 -1 -1  0 -1  0 -3
-1  0  1  1  0  1  2  2  0 -1  0  0  1 -2 -1 -1  0 -1  0 -1 -2 -1
-1  0  1  1  1  0  2  0  2 -1  0  0  0  0 -1  0 -1 -1  0 -1 -2 -1
-1  0  1  1  1  2  0  0  0  0  0  0  0 -1 -1  0  1 -1  0 -2  0 -1
-1  0  1  1  1  2  1  3 -3  0  1  1  0 -2 -1 -1 -1  1  0 -2  0 -3
-1  0  1  1  1  2  2  2  0 -1  0  0  1 -2 -1 -1  0 -1  0 -2 -2 -1
-1  0  1  1  2  3  2  2 -1 -1  0  0  1 -2 -1 -1  0 -1  0 -3 -2 -1
-1  0  1  2  1  1  2  1 -1 -1  1  0  0 -1  1 -1 -1 -1  0 -2 -1 -2
-1  0  1  3 -3  4  3  2 -1  0  1  1 -2  2 -2 -1 -2 -1  0 -1 -2 -3
-1  0  1  3 -1  3  2  1 -1 -1  1  0 -1  1 -1 -1 -1 -1  0 -2 -1 -2
-1  0  1  3 -1  3  2  1 -1  0  1  1 -2  0 -2  0  0  0  0 -2 -1 -3
-1  0  1  3  0  3  3  0 -3  0  1  0 -2 -1 -1 -1 -1  1  0 -3  0 -2
-1  0  1  7  2  5  5  2 -5 -3  2  0 -3 -2 -1 -2 -2  1  0 -7  0 -3
-1  1 -1 -3  3  1 -1 -2 -1  2  0  2  2 -1 -2 -1  0  1  1  0  2 -6
-1  1 -1 -3  3  1  0 -1 -1  2  0  2  2 -1 -2 -2 -1  1  1  0  1 -5
-1  1 -1 -2  2  1 -2 -1  1  2  0  2  1 -1 -2  0  0  0  1  0  1 -5
-1  1 -1 -2  2  1 -1 -1  0  2  0  2  1 -1 -2 -1  0  1  1  0  1 -5
-1  1 -1 -2  2  1  0  0  0  2  0  2  1 -1 -2 -2 -1  1  1  0  0 -4
-1  1 -1 -1  2  1 -1 -1  1  2  0  2  0 -1 -2 -1  0  1  1 -1  0 -4
-1  1 -1 -1  2  1  0  0  0  2  0  2  0 -1 -2 -2 -1  2  1 -1  0 -4
-1  1 -1  0  0  0 -3 -1  2  2  0  2 -1  2 -1  1 -1 -2  1  0  1 -5
-1  1 -1  1  0  1  4  4 -1 -2  1  1  1 -3 -1 -1 -1  0  0 -1 -4 -2
-1  1 -1  1  1  2  4  4 -1 -2  1  1  1 -3 -1 -1 -1  0  0 -2 -4 -2
-1  1 -1  1  2  3  4  4 -2 -2  1  1  1 -3 -1 -1 -1  0  0 -3 -4 -2
-1  1 -1  2  0  2  4  3 -1 -2  1  1  0 -2 -1 -1 -1  0  0 -2 -3 -2
-1  1 -1  2  0  2  6  5 -2 -3  2  1  0 -3 -1 -2 -2  1  0 -2 -4 -3
-1  1  0  0  0  0  3  3 -1  0  1  1  2 -1  1 -2 -2  0  0  0 -2 -4
-1  1  0  0  2  2  1  1  0  0 -1  1  1 -1 -1 -1  0 -1  0 -2 -1 -1
-1  1  0  1 -1  0  3  3 -1  0  1  1  1  0  1 -2 -2  0  0  0 -2 -4
-1  1  0  1  0  1  1  1 -1  0  1  1 -1 -2  0  0  0  0  0 -1  0 -3
-1  1  0  1  0  1  3  3 -1  0  1  1  1 -1  0 -2 -2  0  0 -1 -2 -3
-1  1  0  1  1  1  1  1 -1  0  0  0 -1 -1 -1  0 -1  1  0 -1  0 -1
-1  1  0  1  1  1  1  2 -1  0  1  1  0 -2  0  0  0  0  0 -2 -1 -3
-1  1  0  2  1  1  1  1 -1  0  1  1 -1 -2  0  0  0  0  0 -2  0 -3
-1  1  1 -1 -1 -1  2  2 -2 -1  0  0  2  0  2 -1 -1  0 -1  2 -1 -4
-1  1  1 -1 -1  1  0  1 -1 -1  1  0 -1 -1 -1  2  0  1 -1  0  0 -3
-1  1  1  0  0  0  1  1  0  0 -1 -1  1 -1  1  0  0  0  0  0 -1 -2
-1  1  1  0  0  0  2  1 -1 -1 -1 -1  2 -1  1  0  0  0  0  0 -1 -3
-1  1  1  0  1 -1  1  1  0 -1  0  1 -1 -1 -1  1 -1  1 -1  0 -1 -2
-1  1  1  0  5 -5  2 -1  1  0  0  2  1 -1  2 -1 -3 -3  0  0 -1 -5
-1  1  1  1  1 -1  2  1  1 -1  0  1 -1 -1 -1  0 -1  1 -1  0 -2 -2
-1  1  1  1  1  1  1  1 -1 -1  0  0  1 -1  1  0  0 -1 -1 -2 -1 -2
-1  1  1  1  2 -1  2 -1  1  0  0  0  0  0  0 -1 -1 -1  0 -1 -1 -2
-1  1  1  1  2  2  1  3 -2 -1  0  1  1 -2  0 -1 -1  0 -1 -3 -1 -2
-1  1  1  1  2  2  2  2 -1 -1  0  0  1 -2  0 -1  0 -1 -1 -3 -2 -1
-1  1  1  2 -1  1  2  1 -1 -1 -1 -1  0  0  0  0  0  0  0 -1 -1 -2
-1  1  1  2  1  2  1  1 -1 -1  0  0  0 -1  0  0  0 -1 -1 -3 -1 -1
-1  1  1  2  1  2  1  2 -2 -1  0  1  0 -1  0 -1 -1  0 -1 -3  0 -2
-1  1  1  2  1  2  2  2 -2 -1  0  0  0 -1  0 -1 -1  0 -1 -3 -1 -1
-1  1  1  2  2  2  3  3 -2 -2  1  0  1 -2  1 -1 -1 -1 -1 -4 -3 -2
-1  1  1  5  1  4  4  2 -4 -2  1  0 -2 -1 -1 -2 -2  1 -1 -5  0 -2
-1  1  2 -1  1 -2  1  0  1 -1 -1  0  0  0  0  1 -1 -1 -1  1 -1 -2
-1  1  2  0  0  0  0  0  0  0 -1 -1  1  0  1  0  1 -1 -1  0  0 -2
-1  1  2  0  0  0  1  0  1 -1 -1  0 -1  1 -2  1 -1 -1 -1  0 -1 -1
-1  1  2  0  0  0  1  1 -1 -1 -1 -1  2 -1  1  0  0  0 -1  0  0 -3
-1  1  2  0  0  0  1  1  0  0  0  0  1 -1  1 -1  0 -2 -1  0 -1 -2
-1  1  2  0  1 -1  1  0  1 -1 -1  0 -1  0 -1  1 -1 -1 -1  0 -1 -1
-1  1  2  1  0  1  1  1  0 -1 -1  0  1 -2 -1 -1  1 -2 -1 -1 -1 -1
-1  1  2  1  0  1  1  2 -1 -1 -1  0  1 -2 -1 -1  0 -1 -1 -1 -1 -1
-1  1  2  1  1  0  1 -1  1  0  0  0 -1  0 -2  0  0  0 -1 -1  0 -2
-1  1  2  1  2 -1  2 -1  1 -1 -1  0 -1  0 -1  0 -1 -1 -1 -1 -1 -1
-1  1  2  1  2  3  1  1  0 -1 -1  0  1 -2 -1 -1  1 -2 -1 -3 -1 -1
-1  1  2  1  2  3  1  2 -1 -1 -1  0  1 -2 -1 -1  0 -1 -1 -3 -1 -1
-1  1  2  2  0  2  0  2 -2  1  0 -1 -1 -1 -1 -1 -1  1 -1 -2  0 -1
-1  2  1 -1  1  1  4  4 -1 -2  0 -1  2 -3  0 -1 -1  0 -1  0 -4 -2
-1  2  1  0  0  0  2  2 -1  0 -1 -1  1 -1  1 -1 -1  1 -1  0 -1 -2
-1  2  1  0  0  0  3  3 -1 -1 -1 -1  1 -2  1 -1 -1  1 -1  0 -2 -2
-1  2  2 -1 -2  2  1  0  1 -1  0 -1 -1  0 -1  1  0 -1 -2  0 -1 -1
-1  2  2 -1 -1 -1  1  2 -2 -1 -1  0  2  0  2 -1 -1  0 -2  2  0 -4
-1  2  2  0 -2  2  1  1  1 -1  0 -1 -1  0 -1  1  0 -1 -2  0 -2 -1
-1  2  2  1  0  1  1  1  0  0 -1 -1  0 -1  0  0  0 -1 -1 -1 -1 -1
-1  2  2  1  0  1  2  2 -1  0 -1 -1  0 -1  0 -1 -1  0 -1 -1 -1 -1
-1  2  2  1  2  2  1  1  0 -1 -1  0  1 -2  0 -1  1 -2 -2 -3 -1 -1
-1  2  2  1  2  3  3  4 -3 -1  0 -1  1 -2 -1 -2 -2  1 -2 -3 -2 -1
-1  2  2  2 -1  2  2  2 -1  0 -1 -1 -1  0 -1 -1 -1  0 -1 -1 -1 -1
-1  2  2  2  1  2  0  0  0 -1 -1  0  0 -1  0  0  1 -2 -2 -3  0 -1
-1  2  2  2  1  2  0  1 -1 -1 -1  0  0 -1  0  0  0 -1 -2 -3  0 -1
-1  2  2  3  2  1  0  0  0 -1  0 -1 -1 -2  1  1  0 -2 -2 -3  0 -1
-1  2  2  3  4 -1  2 -2  0 -1  0 -1 -1 -2  1 -1  0 -1 -2 -3  0 -1
-1  2  3  0  0  0  0  1 -1  0 -1 -1  1 -1  1  0  0 -1 -2  0  0 -2
-1  2  3  0  1 -1  0  0  0  1  0 -1 -1 -1 -1  1 -2  1 -2  0  0 -2
-1  2  3  1  2 -2  0  0  0  1  0 -1 -2 -2  0  2 -2  1 -2  0  0 -3
-1  3  3  0 -3  3  1  1  1 -1 -1 -1 -2  1 -2  1 -1 -1 -3  0 -1 -1
-1  3  3  0  0  0  2  3 -3  0 -1 -1  2 -1  1 -2 -2  1 -3  0  0 -3
-1  3  3  1  2  3  2  4 -3 -1 -1 -1  1 -2 -1 -2 -2  1 -3 -3 -1 -1
-1  3  3  2 -2  1  1  1  0  2 -1 -2 -1  0  1 -2  0 -1 -2 -1 -1 -2
-1  3  3  3  3 -3  4  1  3 -2 -1  0 -2 -2  0 -1 -2  0 -3  0 -4 -2
-1  3  4  0 -2  2  0  3 -3  0 -2 -2  1  1  0 -1 -1  1 -3  0  0 -3
-1  3  4  3 -1  4  3  3 -3 -1 -1 -1 -1 -1 -1 -2 -2  0 -3 -3  0 -2
-1  3  4  3  0  3  3  3 -3 -1 -1 -1 -1 -2  0 -2 -2  0 -3 -3  0 -2
-1  4  3  1  1  1  3  4 -1 -1 -1 -1  1 -3  1 -1 -1 -1 -3 -2 -3 -2
-1  4  4  2 -2  1  2  2 -1  2 -2 -2 -1  0  1 -2  0 -1 -3 -1 -2 -2
-1  4  4  2  3 -2  3 -3  1  2 -2 -2 -2 -1  0 -1  1  1 -3 -2 -1 -3
-1  4  4  5  4 -7  5 -2  3  2 -2  0 -1 -2  3 -4  0 -3 -3 -2 -3 -4
-1  4  5  2 -2  2 -1  1 -2  2 -1 -3 -1 -1  1 -1  0  0 -4 -2  1 -3
-1  5  6  3 -3  3  3  5 -5  1 -1 -2  1 -1 -1 -4 -4  1 -5 -3  0 -3
-1  6  6  3 -2  3  3  2 -5  2 -2 -2 -2 -2 -1 -1  0  1 -5 -3  0 -4
-1  6  7  3 -2  3 -1  2 -3  2 -2 -4 -2 -2  1 -1  0  0 -6 -3  1 -3
0 -2 -2  0  0  0 -1  1 -1  2  2  0 -2  1 -1  0 -2  2  2  0  1 -5
0 -2  2  0  0  0  0 -2 -2  1  1  0 -1  1  0  1  1  0  0  0  2 -5
0 -1 -1 -5  5  0 -1 -1  1  4  3  0  1 -2 -1  0 -2  0  1  0  1 -8
0 -1 -1 -5  5  0  0  0  0  4  3  0  1 -2 -1 -1 -3  1  1  0  0 -7
0 -1 -1 -1  1  0 -1 -1  0  1  1 -1  0  1  1  1 -1  2  1  0  1 -6
0 -1 -1 -1  2  1  0 -1  1  2  2  0 -1 -1 -1  1 -1  0  1 -1  0 -4
0 -1 -1  0  0  0 -1 -1 -1  2  1  0 -2  2 -1 -1 -1  1  1  0  1 -4
0 -1 -1  0  0  0 -1 -1  0  1  1 -1 -1  2  1  1 -1  2  1  0  1 -6
0 -1 -1  0  0  0 -1 -1  1  2  1  0 -2  1 -1  0  0  0  1  0  1 -4
0 -1 -1  0  0  0  0 -1  1  1  1 -1 -1  1  1  1  0  1  1  0  0 -5
0 -1 -1  0  0  0  0  0  0  1  1 -1 -1  1  1  1 -1  2  1  0  0 -5
0 -1 -1  0  0  0  0  0  0  2  1  0 -2  1 -1 -1 -1  1  1  0  0 -3
0 -1  1  0  0  0  2  0  2 -1  1  1  1  1 -1 -1 -1 -2  0  0 -2 -2
0 -1  1  1  2  3  3  3 -1 -2  1  0  1 -2 -1 -1 -1 -1  0 -3 -3 -1
0 -1  1  2  0  2  2  2  0 -2  1  0  0 -1 -1  0 -1 -1  0 -2 -2 -1
0 -1  1  2  1  3  2  2 -1 -2  1  0  0 -1 -1  0 -1 -1  0 -3 -2 -1
0  0  0 -7  4 -5 -3  2  5  4  2 -1  3 -2  1  0 -2 -1  0  3 -2 -9
0   0   0  -7   5  -6  -1  -5  -4   4   1  -2   3  -1   2  -2   1   4   0   2   5 -12
0  0  0 -5  4 -4  0 -3 -3  3  1 -1  2 -1  1 -2  0  3  0  1  3 -8
0  0  0 -4  0 -4 -1 -1  1  3  0 -2  1  1  2  0  0  1  0  4  1 -8
0  0  0 -4  0 -4  0  0  0  3  0 -2  1  1  2 -1 -1  2  0  4  0 -7
0  0  0 -4  1 -3 -1 -1  0  2  1 -1  2 -1  1 -1  1  2  0  3  1 -7
0  0  0 -4  3 -3 -4 -1  3  1  2  2  2 -2  2  2  0 -2  0  3  1 -9
0   0   0  -4   4   0  -4  -4  -2   2   1  -2   2  -1   1   2   1   2   0   0   6 -10
0  0  0 -4  4  0 -1 -1 -1  2  2  0  2 -2 -1 -1 -1  1  0  0  1 -5
0  0  0 -3 -1 -3 -1  1 -1  2  0 -2  1  2  2  0 -2  2  0  4  1 -7
0  0  0 -3  0 -3 -1  1  1  2  1 -1  1  1  1  0 -1  1  0  3 -1 -6
0  0  0 -3  1 -3 -1  2  2  2  2 -1  1  1  1  0 -2  0  0  2 -2 -6
0  0  0 -3  2 -3  0 -2 -2  2  1 -1  1  0  1 -1  0  2  0  1  2 -6
0  0  0 -3  3 -2 -1 -3 -2  2  1 -2  1 -1  0  0  1  2  0  0  3 -6
0  0  0 -3  3 -1 -2 -1  1  1  2  1  2 -2  0  0  0  0  0  1  1 -6
0  0  0 -3  3 -1  0 -1 -1  2  1 -1  1 -1  1 -1 -1  0  0  0  1 -4
0  0  0 -3  3 -1  0  0  0  2  1 -1  1 -1  1 -1 -2 -1  0  0  0 -3
0  0  0 -3  3  0 -1 -1 -1  2  2  0  1 -2  1  0  0  0  0  0  2 -6
0  0  0 -3  3  0  0  0  0  1  1 -1  2 -1  1 -2 -2  0  0  0  0 -3
0  0  0 -2 -1 -2 -2  2  1  2  2 -1  0  1  1  2 -2  0  0  3  0 -7
0  0  0 -2  0 -2 -2  2  2  2  2 -1  0  0  1  2 -2 -1  0  2  0 -6
0  0  0 -2  0 -2 -1 -1  0  2  0 -1  0  1  1  0  0  1  0  2  1 -5
0  0  0 -2  0 -2 -1  1  1  2  2 -1  0  1  1  1 -2  0  0  2  0 -6
0  0  0 -2  1 -2  0 -1 -1  2  2 -1  0  1  1  0 -1  1  0  1  1 -6
0  0  0 -2  1 -1 -2 -1 -1  2  1 -1  0  1  1  1 -1  1  0  1  2 -6
0  0  0 -2  1 -1 -1 -1 -1  2  2 -1  0  1  1  1 -1  1  0  1  2 -7
0  0  0 -2  1 -1  0 -5  5  1 -1 -3  1  3  3 -1  1 -2  0  1  0 -7
0  0  0 -2  1  2 -1 -1  1  2  1  1  0  1 -1  0 -1 -1  0 -1  0 -4
0  0  0 -2  2 -2 -2 -2 -2  2  0 -1  0  0  1  0  0  1  0  0  2 -4
0  0  0 -2  2  0 -2 -2 -1  1  1 -1  1  0  1  1  0  1  0  0  3 -6
0  0  0 -2  2  0 -2 -2  0  0  0 -1  1 -1  1  1  1  1  0  0  2 -4
0  0  0 -2  2  0 -1 -1 -1  1  1 -1  1 -1 -1  0  0  1  0  0  1 -3
0  0  0 -2  2  0 -1  1 -1  1  3  2  1  0 -2  0 -3  2  0  0  1 -7
0  0  0 -1 -1 -2 -2 -2  0  2  0 -1 -1  2  1  1  0  1  0  2  2 -6
0  0  0 -1 -1 -1 -1  1  0  2  1 -1 -1  1  1  2 -1  1  0  2  0 -6
0  0  0 -1 -1 -1  0  0  0  2  1 -1 -1  1  1  2 -1  1  0  2  0 -6
0  0  0 -1 -1  2 -1 -1  0  2  1  1 -1  2 -1  1 -1 -1  0  0  1 -5
0  0  0 -1  0 -1 -2 -2  0  2  0 -1 -1  2  1  1  0  1  0  1  2 -6
0  0  0 -1  0 -1  0 -1 -1  2  2 -1 -1  1  1  1 -1  1  0  1  1 -6
0  0  0 -1  0 -1  0  0  0  1  0 -1  0  1  1  0 -1  1  0  1  0 -3
0  0  0 -1  1 -1  0 -1 -1  1  1 -1  0  0  0  0  0  1  0  0  1 -3
0  0  0 -1  1 -1  0  0  0  0  1  1  1 -1  0 -1 -1  1  0  1  0 -3
0  0  0 -1  1  0  0  0  0  1  0 -1  0  0  0  0 -1  1  0  0  0 -2
0  0  0  0  0  0  0 -1 -1  1  1 -1 -1  1 -1  0  0  1  0  0  1 -3
0  0  0  0  0  0  0  0  0 -1  0 -1  0  0  1  1  0 -1  0  0  0 -1
0  0  0  0  0  0  0  0  0 -1  1  1 -1 -1 -1  1  1 -1  0  0  0 -2
0  1 -1 -5  6  2 -2 -2  2  4  1  1  1 -2 -1 -1 -2 -1  0 -2  0 -6
0  1 -1 -4  1  4 -1 -1  0  2  0  2  2 -1 -2 -1  1 -2  0  0  1 -5
0  1 -1 -3  3  1 -3 -3  0  1  0  2  2 -1 -2  1  1 -1  0  0  3 -6
0  1 -1 -3  4  1  0 -1  1  2  1  1  1 -2 -1 -1 -1  0  0 -1  0 -4
0  1 -1 -3  4  2  0 -2  2  2  1  1  1 -2 -1 -1  0 -1  0 -2  0 -4
0  1 -1 -3  4  2  2  2 -2  3  0  1  0 -1 -1 -3 -3  1  0 -2  0 -4
0  1 -1 -2  1  1 -3 -1 -3  1  0 -1  0  0  0  2  0  2  0  0  4 -6
0  1 -1 -2  2 -1  0 -3 -3  1 -1  1  1  0 -1 -1  1  2  0  0  3 -5
0  1 -1 -1  0  1 -1 -1  0  2  0  2 -1  2 -1  1 -1 -2  0  0  1 -5
0  1 -1 -1  1 -1  0  3  3  1  1  0  0 -1  2  1 -2 -2  0  1 -3 -4
0  1 -1 -1  1  0 -3 -1 -3  1  0 -1 -1  0  1  2  0  2  0  0  4 -6
0  1 -1 -1  1  0 -2 -1  1  1  0  2  0  1 -1  1 -1 -2  0  0  1 -4
0  1 -1 -1  1  0 -1  0 -1  1  0  0  0  0  1  0 -1  0  0  0  1 -3
0  1  1 -1  1  0 -1 -1  1  1  1  0  0  1 -1  1 -1 -1 -1  0  1 -4
0  1  1  0  2  2 -1 -2  1  1  0 -2 -1  0 -1  1  0  1 -1 -2  1 -3
0  1  1  0  5  5 -2 -3  1  2  1 -3 -2 -1 -3  2 -1  2 -1 -5  2 -5
0  1  1  1  1 -1  1 -1  1  0  0 -1 -1 -1  1  0  0  0 -1  0 -1 -1
0  1  1  2  1 -2  1 -1 -1  1  0  1 -1  1  0 -1 -1  0 -1 -1  0 -3
0  1  1  4  4 -5  3 -3  0  1  0  2 -1 -1  2 -3  0 -2 -1 -3  0 -4
0  1  1  4  5 -7  2 -5 -3  2  0  3 -2 -1  3 -2  1  0 -1 -2  3 -9
0  1  1  6  5 -7  4 -5 -1  2  0  3 -2 -1  3 -4  1 -2 -1 -4  1 -7
0  2 -2 -3  3  2 -1 -1 -1  1  0  2  2 -2 -2 -1  0  0  0  0  1 -4
0  2 -2 -3  4  2 -1  1 -2  1  0  1  2 -2 -1 -1 -2  1  0 -1  1 -4
0  2 -2 -2  2  0 -3 -2 -3  1 -1  0  0 -1  1  2  1  2  0  0  5 -7
0  2 -2  0  2 -2  0 -2 -2  1 -1  1 -1 -1  1  0  1  1  0  0  2 -4
0  2 -2  0  5  5 -2 -2  2  1  0  0 -1 -2 -3  1 -1  1  0 -5  0 -3
0  2  2 -1  1  1  3  3  0 -2  0 -1  2 -3  0 -1  0 -1 -2  0 -3 -2
0  2  2  1 -1  1  1  1 -1  1 -1 -1 -1  0  0  0  0  0 -2 -1 -1 -1
0  2  2  1 -1  1  1  1 -1  1  0 -1  1 -1  0 -2 -1  0 -2 -1  0 -2
0  2  2  1  1 -1  2 -2  1  1  0 -1 -2 -1  0  0  0  0 -2  0 -1 -2
0  2  2  1  1 -1  3 -3  0  1  0 -1 -2 -1  0 -1  1  1 -2  0  0 -3
0  2  2  1  3 -3  1 -1  1  0  0  0 -2 -2  1  1 -1 -1 -2  0 -1 -2
0  2  2  5  6 -7  5 -4  1  1  0  2 -1 -2  3 -4  0 -3 -2 -4 -1 -5
0   3  -3  -3   3   0  -3  -3  -3   2   0   1   1   0   2   2   0   2   0   0   6 -12
0  3  3 -1  1  1  4  5 -1 -2  0 -1  2 -4  0 -2 -1 -1 -3  0 -4 -2
0  3  3  1 -2  1  1  1 -1  1 -1 -1  0  0  0 -1  0 -1 -3  0 -1 -2
0  3  3  1  1  1  3  3  0 -2  0 -1  1 -3  1 -1  0 -2 -3 -2 -3 -2
0  3  3  1  1  1  3  4 -1 -2  0 -1  1 -3  1 -1 -1 -1 -3 -2 -3 -2
0  3  3  2  2 -2  3 -3  0  1 -1 -1 -2 -1  0 -1  1  1 -3 -1  0 -3
0  3  3  2  3 -3  2 -3  3  0 -1 -2 -2 -2  2  0  1 -1 -3  0 -2 -2
0  3  3  2  4 -2  1 -1 -1 -1 -1  0 -2 -1 -1  1 -2  1 -3 -2  0 -2
0  3  3  3 -2  2  3  1 -3  1 -1 -1 -2  0 -1 -1  0  1 -3 -2 -1 -2
0  3  3  3 -1  3  1  2 -2  1 -1 -2 -1 -1 -1 -2 -1  1 -3 -3  0 -1
0  3  3  3  6 -3  2 -2 -2 -1 -1  1 -3 -2 -1  1 -2  1 -3 -3  0 -3
0  3  3  5  4 -7  5 -2  3  1 -1  1 -1 -2  3 -4  0 -3 -3 -2 -3 -4
0  3  3  5  5 -7  5 -3  2  1 -1  1 -1 -2  3 -4  0 -3 -3 -3 -2 -4
0  4  4  1  2 -2  2 -2  1  1 -2 -2 -1  0  0 -1  0  1 -4 -1 -1 -2
0  4  4  2 -4  4  1  0 -1 -1 -1 -2 -2  1 -2  1  1 -1 -4  0  0 -3
0  4  4  2 -2  2  2  2 -2  1 -2 -2 -1  0  0 -1  0  0 -4 -2 -2 -1
0  4  4  2 -2  2  2  4 -4  0 -1 -1  1 -1 -1 -3 -3  1 -4 -2  0 -2
0  5  5 -1 -1  1 -1  1 -2 -1 -2 -2  1 -2  1  1  1 -1 -5  0  1 -3
0  5  5  1 -1  1  1  0 -1  1 -2 -2 -1 -2  1 -1  2 -2 -5 -1  0 -2
0  5  5  3 -3  3  3  4 -4  1 -1 -2  1 -1 -1 -4 -3  1 -5 -3  0 -3
0  6  6  1  1 -1  2 -1 -1  1 -2 -2 -1  1 -3 -1 -3  3 -6 -1  0 -3
0  6  6  1  3 -3  2 -2  2  1 -3 -3 -1  0  0 -1 -1  1 -6 -1 -2 -2
0  6  6  2 -2  2  2  2 -4  1 -2 -2 -1 -2  0 -1  0  0 -6 -2  0 -3
0  7  7  1  3 -3  2 -2  2  1 -3 -3 -1  0 -1 -1 -2  1 -7 -1 -2 -2
0  8  8  2 -2  2  1  3 -4  1 -3 -3 -1 -3  1 -1  0 -1 -8 -2  0 -3
1 -1 -2 -1  2  1 -2  1  1  1  2  1 -1 -1 -2  1 -2  1  1 -1  0 -4
1 -1 -2 -1  3 -3 -1 -3 -3  1  1  1 -1 -1  2 -1  1  1  1  0  3 -6
1 -1 -1 -2  2 -1 -1 -2 -1  0  1  2  1  0 -1  0  0  0  1  0  2 -5
1 -1  1  1  4 -4  3 -1  2 -2  2  2  1 -1  1 -2 -2 -3  0 -1 -2 -4
1 -1  1  1  5 -5  3 -2  1 -2  2  2  1 -1  2 -2 -2 -3  0 -1 -1 -5
1 -1  1  1  8 -8  3 -4 -1 -3  3  3  2 -2  4 -3 -2 -3  0 -1  1 -9
1 -1  1  1  8 -8  3 -3  0 -3  3  3  2 -2  4 -3 -3 -4  0 -1  0 -8
1 -1  1  2  0  2  1  0 -1 -3  2  0  0 -2 -1  2  2  0  0 -2  0 -5
1 -1  1  3  8 -6  5 -3  2 -3  3  3  0 -2  2 -3 -3 -4  0 -3 -2 -6
1  0 -1 -2  1 -1  2  1  1  1  1  0  0  1  1 -1 -2  0  0  1 -2 -4
1  0 -1 -2  2 -1 -1 -2 -2  0  0  2  1  0 -1  0  0  0  0  0  2 -4
1  0 -1 -2  2 -1 -1 -1 -1  0  0  2  1  0 -1  0 -1 -1  0  0  1 -3
1  1 -2 -3  1 -3 -1 -3 -3  1 -1  1  1  1  1 -1  1  2  0  2  3 -7
1  1 -2 -2  1  1 -3 -1 -3  0  0  0  0  0  0  2  0  2  0  0  4 -6
1  1 -2 -2  2 -2 -3 -4 -2  2 -1  1 -1  1  1  0  1  1  0  0  4 -7
1   1  -1  -6   2  -6  -1  -4  -3   3  -1  -1   2   1   2  -2   1   4  -1   4   4 -11
1   1  -1  -5   2  -5  -2  -4  -2   3  -1  -1   1   1   2  -1   1   3  -1   3   4 -10
1   1  -1  -5   2  -4  -3  -4  -1   3  -1  -1   1   1   2   0   1   2  -1   3   4 -10
1  1 -1 -5  2 -3 -5  1  5  3  1  1  1 -2 -1  2 -2 -1 -1  3  0 -8
1  1 -1 -5  2 -3  4  4  1  3 -1 -1  1  1  2 -3 -3  1 -1  3 -5 -6
1  1 -1 -5  3 -4 -2  2  4  2  1  0  2 -1  1  0 -2 -1 -1  2 -2 -6
1  1 -1 -5  4 -4 -1 -4 -3  2  0 -1  2 -1  1 -1  1  3 -1  1  4 -8
1  1 -1 -5  5 -1  0 -2 -2  2  1  1  2 -2 -1 -2 -1  2 -1  0  2 -6
1  1 -1 -5  6 -2  0 -2 -2  3  2  1  1 -2  1 -1 -2  1 -1  0  2 -8
1   1  -1  -4   1  -4  -3  -4  -1   3  -1  -1   0   2   2   0   1   2  -1   3   4 -10
1  1 -1 -4  1 -3 -4  1  4  2  1  1  1 -1  0  2 -2 -1 -1  3  0 -7
1  1 -1 -4  2 -3 -2 -3 -1  2 -1 -1  1  0  1  0  1  2 -1  2  3 -7
1  1 -1 -4  2 -2 -3 -3 -1  2 -1 -1  1  0  1  1  1  2 -1  2  4 -8
1  1 -1 -4  4 -4 -1 -4 -4  2  0 -1  1 -1  1 -1  1  3 -1  0  4 -7
1  1 -1 -3  1 -3 -1  1  2  1  0  0  1  0  1  0 -1  0 -1  2 -1 -4
1  1 -1 -3  1 -3 -1  2  2  1  1  0  1  1  1  0 -2  0 -1  2 -2 -5
1  1 -1 -3  2 -3 -1  2  3  1  1  0  1  0  1  0 -2 -1 -1  1 -2 -4
1  1 -1 -3  2 -2 -1 -2 -1  1  0  0  1  0  1  0  0  1 -1  1  2 -5
1  1 -1 -2  1 -2 -1 -2 -1  1  0  0  0  1  1  0  0  1 -1  1  2 -5
1  1 -1 -2  5  3 -2 -2  2  2  1  0 -1 -2 -3  1 -1  1 -1 -3  0 -4
1  1  2  1  1  2  4  4 -2 -2  1 -1  1 -2 -1 -2 -2  1 -2 -2 -3 -1
1  1  2  1  3 -3  2 -2  0 -1  0  0  0 -1  1 -1  0 -1 -2 -1  0 -2
1  1  2  4  4 -5  3 -3  0  0  0  1 -1 -1  2 -3  0 -2 -2 -3  0 -3
1  2 -2 -5  5 -5 -2 -5 -5  3 -1 -1  1 -1  1 -1  1  4 -1  0  5 -9
1  2 -2 -3  5  2 -2 -2  2  0  0 -1  3 -2  1 -1 -1 -1 -1 -2  0 -4
1  2 -2 -2  2 -2 -2 -4 -2  2 -1  1 -1  1  1  0  1  1 -1  0  4 -7
1  2 -2 -1  3 -3 -2 -3 -4  1 -1  0 -1 -1  2  1  1  2 -1  0  4 -6
1  2 -2 -1  3 -3  0 -3 -3  1 -1  1 -1 -1  1 -1  1  2 -1  0  3 -5
1  2 -1 -5  6  2 -2 -2  2  3  0  1  1 -2 -1 -1 -2 -1 -1 -2  0 -5
1  2  2  1 -4  4  2  0 -2 -1  1  0  0  1 -1 -1 -1 -1 -3 -1  0 -3
1  2  2  2  1 -2  3 -3  1  0  0 -2 -2 -1  2 -1  1  1 -3  0 -1 -3
1  2  2  2  1 -2  3 -3  1  0  0 -1 -2 -1  1 -1  1  0 -3  0 -1 -2
1  2  2  3 -2  1  3  2 -3  0  0  0 -2  0 -1 -1  0  1 -3 -1 -2 -2
1  2  2  3 -2  3  3  1 -3 -1  0 -1 -1  0 -1 -2 -2  1 -2 -3  0 -1
1  2  2  4 -4  4  4  1 -4  0  1  0 -1  1 -1 -3 -2  1 -3 -4  0 -3
1  2  2  4  3 -5  4 -2  2  0  0  1 -1 -1  2 -3  0 -2 -3 -2 -2 -3
1  2  2  4  4 -5  4 -3  1  0  0  1 -1 -1  2 -3  0 -2 -3 -3 -1 -3
1  2  3  1  6 -6  2 -2 -1 -1  0  1  0 -2  2 -1 -2 -1 -3 -1  0 -4
1  2  3  2  5 -4  2 -2  0 -1  0  0 -1 -2  1 -1 -1 -1 -3 -2  0 -2
1  2  3  2  6 -5  2 -2 -1 -1  0  1 -1 -2  1 -1 -2 -1 -3 -2  0 -3
1  2  3  5  4 -7  5 -2  3  0  0  1 -1 -2  3 -4  0 -3 -3 -2 -3 -4
1  2  3  5  6 -7  5 -4  1  0  0  1 -1 -2  3 -4  0 -3 -3 -4 -1 -4
1  3 -3 -1  3 -3 -1 -4 -3  1 -2  1 -1 -1  1  0  2  2 -1  0  4 -6
1  3  3  2 -5  6  2  0 -2 -1  1  0 -1  1 -2 -1 -1 -2 -4 -2  0 -3
1  3  3  2  2 -3  3 -3  2  0 -1 -2 -2 -1  2 -1  1  0 -4  0 -2 -2
1  3  3  3  1 -3  3 -3  2  0 -1 -1 -1  0  1 -2  1 -1 -4 -1 -1 -2
1  4  3  2 -2  2  2  3 -3  0 -1 -1  1 -1 -1 -3 -2  1 -4 -2  0 -2
1  6  5  2 -2  2  2  5 -5 -1 -2 -1  1 -2 -1 -3 -3  1 -6 -2  0 -2
2  1 -3 -2  2 -2 -3 -4 -3  1 -1  2 -1  1  1  0  1  1  0  0  4 -7
2  1 -3 -2  3 -3 -4 -5 -3  2 -1  2 -2  1  2  0  1  1  0  0  5 -9
2  1 -1 -2  6 -5 -2 -2 -2 -1  1  4  1 -2  1  1 -2 -1 -1  0  2 -7
2  2 -2 -6  2 -4 -4  2  4  2  1  1  2 -1  1  2 -3 -1 -2  4  0 -9
2  2 -2 -6  4 -5 -1 -4 -3  2 -1 -1  2 -1  1 -1  1  4 -2  2  4 -9
2  2 -2 -6  4 -4 -2 -4 -2  2 -1 -1  2 -1  1  0  1  3 -2  2  4 -9
2  2 -2 -6  5 -6 -1  5  6  2  1  0  2 -1  2 -1 -4 -2 -2  1 -5 -6
2   2  -2  -6   6  -4  -2  -6  -4   2   0  -1   2  -2   1   0   2   3  -2   0   6 -10
2   2  -2  -5   4   3  -5  -2  -5   1   0  -2   1  -2  -2   4   0   4  -2   0   7 -10
2  2 -2 -5  5 -2 -1  3  4  2  1  2  1 -1  0 -1 -4 -2 -2  0 -3 -5
2  2 -2 -4  4 -4  0 -4 -4  1  0  0  1 -1  1 -1  1  3 -2  0  4 -7
2  2 -2 -4  6  2 -2 -2  2  2  1  1  0 -3 -3  0 -1  1 -2 -2  0 -5
2  2 -2 -2  3 -3 -1  2  2  1  1  2 -1 -1  1  1 -3 -2 -2  0 -1 -4
2  2  4  4  6 -6  4 -4  0 -1  0  0 -1 -2  2 -3  0 -2 -4 -4  0 -3
2  3 -3 -2  3 -3 -2 -5 -3  2 -1  2 -2  1  2  0  1  1 -2  0  5 -9
2  3  3  2 -5  5  4  1 -4 -2  1  0  0  1 -1 -2 -2  0 -5 -2  0 -4
2  3  3  6  5 -6  6 -5  1  0  0  1 -2 -1  2 -4  1 -2 -5 -5 -1 -4
2  3  4  5 -5  5  5  2 -5 -1  1 -1 -1  1 -1 -4 -3  1 -5 -5  0 -3
2  4  4  6  2 -4  6 -6  4  0  0 -1 -4 -2  1 -2  2 -1 -6 -2 -4 -3
2  4  4  6  4 -4  6 -6  2  0  0 -1 -4 -2  1 -2  2 -1 -6 -4 -2 -3
2  4  5  3  7 -5  3 -3  0 -2 -1 -1 -2 -3  1 -1 -1 -1 -5 -3  0 -2
2  5  5  6  3 -5  6 -6  3  0 -1 -2 -4 -2  2 -2  2 -1 -7 -2 -3 -3
2  5  7  6  5 -7  4 -5  3 -2 -1 -4 -4 -4  4  0  1 -1 -7  0 -2 -4
2   6   6   4  -6  10   4   0  -4  -3  -1  -2  -3   1  -4  -1  -1  -2  -6  -4   0  -3
2  6  6  6  4 -6  6 -6  4  0 -2 -3 -4 -2  3 -2  2 -1 -8 -2 -4 -3
2  7  7  6  5 -7  6 -7  5  0 -3 -4 -4 -2  4 -2  3 -1 -9 -2 -4 -4
2  7  7  9  4 -6  9 -9  5  1 -1 -3 -6 -3  2 -3  3 -2 -9 -4 -5 -4
3  1 -4 -3  3 -3 -3 -5 -5  1 -1  3 -1  1  1 -1  1  2  0  0  5 -9
3  2  5  3  6 -6  4 -4 -1 -2  0 -1 -1 -2  2 -2  0 -1 -5 -3  0 -3
3  3 -3 -7  8 -4 -2  4  6  3  2  3  1 -2  1 -1 -6 -3 -3  0 -4 -8
3  3 -3 -4  8  4 -3 -3  3  2  1  1 -1 -4 -5  1 -1  2 -3 -4  0 -6
3  4 -4 -5  5 -5  0 -5 -5  1 -1  1  1 -1  1 -1  1  4 -3  0  5 -9
4   4   8   6  10  -8   6  -6   0  -3   0  -2  -3  -4   2  -3   0  -2  -8  -6   0  -3
4  6  5  9  7 -9  9 -7  2 -1 -1  1 -3 -1  3 -6  1 -3 -9 -7 -2 -5
0  0  0  0  0  0  0  0  0  0 -1 -1 -1  0  1  1  1  0  0  0  0 -2
