# Supplementary material for: Bell Inequalities with One Bit of Communication
Source: Entropy (Basel). 2019 Feb 13;21(2):171. doi: 10.3390/e21020171 (PMC7514653; doi:10.3390/e21020171)
Supplement: Supplementary file 1 [file entropy-21-00171-s001.zip › entropy-416857-supplymentary/tableS1.tex]

\documentclass[12pt,a4paper]{article}

\usepackage{amsmath}
\usepackage{mathtools}
\usepackage{array}
\usepackage{caption}
\captionsetup[longtabu]{position=top,font=small}
\usepackage{gensymb}
\usepackage{multirow}
\usepackage[utf8]{inputenc}
%\usepackage{subfig}
\usepackage{booktabs}

\usepackage{longtable}
\usepackage{tabu}
\setcounter{table}{9}
\renewcommand{\tablename}{TABLE} % Set the tablename to Panel, instead of Table
\renewcommand{\thetable}{\Roman{table}} % Setting the table number output to letters 

\usepackage{caption} 
\captionsetup[table]{skip=10pt}

%\usepackage{chngpage}
\usepackage[margin=2cm]{geometry}

%page number on top right
\usepackage{fancyhdr}
\pagestyle{fancy}
\fancyhf{}
\renewcommand{\headrulewidth}{0pt} %remove horizontal line
\fancyhead[R]{\thepage}

% ref packages
\usepackage{nameref}
% folowing  must be in this order
\usepackage{varioref}
\usepackage{hyperref}
\usepackage{cleveref}

\DeclareRobustCommand{\stirling}{\genfrac\{\}{0pt}{}}

\begin{document}
\setcounter{page}{1}

\begin{longtabu}{|c|c|c|c|c|c|}
%\renewcommand\thetable{IX}

\caption*{\textbf{Table S1.} Conjectured complete list of tight Bell+1 inequalities with three settings for both parties. The coefficients for each inequality are given in the following order $d_{00}$ $d_{01}$ $d_{02}$ $d_{10}$ $d_{11}$ $d_{12}$ $d_{20}$ $d_{21}$ $d_{22}$ $e_{00}$ $e_{01}$ $e_{02}$ $e_{10}$ $e_{11}$ $e_{12}$ $e_{20}$ $e_{21}$ $e_{22}$ $f_0$ $f_1$ $f_2$. For each inequality we give the local bound $L$, the two-qubit quantum bound $Q$, the one bit of communication bound $C$ and the quantum state that achieves the largest quantum bound $|\psi(\theta_{\mathrm{max}})\rangle=\cos\theta_{\mathrm{max}}|00\rangle +\sin\theta_{\mathrm{max}}|11\rangle$. All quantities are computed for non-degenerate measurements.}
\label{tab:BIG}
\\ 
\hline
\rowfont{\bfseries}
\# & Ineq & $L$ & $Q$ & $C$ & $\theta_{\mathrm{max}}/\pi$\\
\hline
1 & -9   6   8   9   1   9   4   6  -5   3  -5  -5  -3  -1  -3  -1  -1  -1   0 -10  -4 & 1 & 1 & 4 & 0 \\
2 & -8  6  8  8 -2  8  4  6 -2  3 -5 -5 -3 -1 -3 -1 -1 -1  0 -8 -4 & 1 & 1 & 4 & 0 \\
3 & -8  6  8  8  0  8  4  6 -4  3 -5 -5 -3 -1 -3 -1 -1 -1  0 -8 -4 & 1 & 1 & 4 & 0 \\
4 & -7  5  6  7  1  6  3  5 -4  3 -4 -4 -3 -1 -2 -1 -1  0  0 -7 -3 & 1 & 1 & 3 & 0 \\
5 & -6  5  6  6 -1  6  3  5 -2  3 -4 -4 -3 -1 -2 -1 -1  0  0 -6 -3 & 1 & 1 & 3 & 0 \\
6 & -6  5  6  6  0  6  3  5 -3  3 -4 -4 -3 -1 -2 -1 -1  0  0 -6 -3 & 1 & 1 & 3 & 0 \\
7 & -5  2  5  0  0  0  5  0  5  1 -2 -2  1  2 -3 -1 -2 -3  0  0 -5 & 1 & 1 & 3 & 0 \\
8 & -5  2  5  0  1 -1  5  0  5  1 -2 -2  1  1 -2 -1 -2 -3  0  0 -5 & 1 & 1 & 3 & 0 \\
9 & -5  2  5  1  2 -2  5  0  5  1 -2 -2  0  0 -1 -1 -2 -3  0  0 -5 & 1 & 1 & 3 & 0 \\
10 & -5  2  5  5  1  6  0  0  0  1 -2 -2 -1 -2 -3  1  2 -3  0 -6  0 & 1 & 1 & 3 & 0 \\
11 & -5  2  5  5  1  6  0  1 -1  1 -2 -2 -1 -2 -3  1  1 -2  0 -6  0 & 1 & 1 & 3 & 0 \\
12 & -5  2  5  5  1  6  1  2 -2  1 -2 -2 -1 -2 -3  0  0 -1  0 -6  0 & 1 & 1 & 3 & 0 \\
13 & -5  2  5  5  2  7  1  2 -3  1 -2 -2 -1 -2 -3  0  0 -1  0 -7  0 & 1 & 1 & 3 & 0 \\
14 & -5  2  7  5  2  5  0  0  0  1 -2 -3 -1 -2 -2 -1  2 -4 -2 -5  0 & 0 & 0 & 2 & 0 \\
15 & -5  2  7  5  2  5  0  2 -2  1 -2 -3 -1 -2 -2 -1  0 -2 -2 -5  0 & 0 & 0 & 2 & 0 \\
16 & -5  3  6  5  0  5  2  2  0  1 -3 -3 -1 -1 -2 -1  1 -3 -1 -5 -2 & 0 & 0 & 2 & 0 \\
17 & -5  3  6  5  0  5  2  3 -1  1 -3 -3 -1 -1 -2 -1  0 -2 -1 -5 -2 & 0 & 0 & 2 & 0 \\
18 & -5  4  4  4 -3  4  5  5  1  1 -3 -3 -1 -1 -1 -1 -1 -1  0 -4 -6 & 0 & 0.0899 & 2 & 0.1448 \\
19 & -5  4  6  5  1  5  2  4 -3  1 -3 -3 -1 -1 -1 -1 -1 -1 -2 -6 -2 & 0 & 0 & 2 & 0 \\
20 & -5  5  7  5  0  5  3  3  0  2 -4 -4 -2 -1 -1 -2  1 -3 -2 -5 -3 & 0 & 0 & 2 & 0 \\
21 & -5  5  7  5  0  5  3  5 -2  2 -4 -4 -2 -1 -1 -2 -1 -1 -2 -5 -3 & 0 & 0.0045 & 2 & 0.2044 \\
22 & -5  6  7  5  2  5  3  6 -6  1 -2 -3 -1 -2 -2 -4 -4  2 -6 -5  0 & 0 & 0.044 & 2 & 0.1871 \\
23 & -5  7  7  4 -4  7  5  5  0  2 -4 -4 -3  1 -3 -2 -1 -1 -4 -3 -5 & 0 & 0.0844 & 2 & 0.2235 \\
24 & -4  1  5  4  2  4 -1  2 -2  1 -1 -2 -1 -2 -2  0  0 -1 -1 -4  0 & 0 & 0.3467 & 2 & 0.1895 \\
25 & -4  2  4  4  0  4  1  1  0  1 -2 -2 -1 -1 -2  0  1 -2  0 -4 -1 & 0 & 0.3106 & 2 & 0.1655 \\
26 & -4  2  4  4  0  4  1  2 -1  1 -2 -2 -1 -1 -2  0  0 -1  0 -4 -1 & 0 & 0.3033 & 2 & 0.1639 \\
27 & -4  2  6  0  0  0  0  2 -2  1 -1 -2  3 -1  2 -1 -1 -2 -2  0  0 & 3 & 3 & 5 & 0 \\
28 & -4  2  6  0  2 -2  2  0  2  1 -1 -2 -1 -1 -2  1 -1  0 -2  0 -2 & 1 & 1 & 3 & 0 \\
29 & -4  3  2  2  0  2  2  3 -1  2 -2 -1 -2 -1 -1  0 -1  1  0 -2 -2 & 1 & 1 & 2 & 0 \\
30 & -4  3  3  2 -3  3  4  3  1  2 -2 -2 -1  1 -1 -2 -1 -1  0 -1 -4 & 1 & 1.0667 & 2 & 0.2167 \\
31 & -4  3  3  2 -1  3  2  3 -1  2 -2 -1 -2  0 -2  0 -1  1 -1 -2 -2 & 1 & 1.1019 & 2 & 0.2144 \\
32 & -4  3  3  3 -1  3  3  3 -1  2 -2 -2 -2 -1 -1 -1 -1  1  0 -3 -2 & 1 & 1 & 2 & 0 \\
33 & -4  3  3  4  1  3  1  1 -1  2 -2 -2 -2 -1 -1  0  1 -1  0 -4 -1 & 1 & 1 & 2 & 0 \\
34 & -4  3  3  4  1  3  1  2 -2  2 -2 -2 -2 -1 -1  0  0  0  0 -4 -1 & 1 & 1 & 2 & 0 \\
35 & -4  3  4 -1 -1  0  2  3 -1  2 -2 -2  2  0  2 -2 -1 -1 -1  1 -2 & 3 & 3 & 4 & 0 \\
36 & -4  3  4  2  1  1  2  3 -1  2 -2 -2  0 -1  1 -2 -1 -1 -1 -2 -2 & 1 & 1 & 2 & 0 \\
37 & -4  3  4  3 -4  4  4  4  1  2 -2 -2 -2  2 -2 -2 -2 -1 -1 -1 -4 & 1 & 1 & 2 & 0 \\
38 & -4  3  4  3 -2  4  3  3 -1  2 -2 -2 -2  0 -2 -1 -1  1 -1 -3 -2 & 1 & 1.0505 & 2 & 0.2262 \\
39 & -4  3  5  2  3  3  2  5 -3  0 -1 -1  2 -3  1 -2 -2 -1 -3 -5 -2 & 1 & 1 & 3 & 0 \\
40 & -4  3  5  3  1  3  1  3 -2  1 -2 -2  0 -1  0 -1 -1 -1 -2 -4 -1 & 0 & 0.365 & 2 & 0.208 \\
41 & -4  3  6  1  3 -2  3 -1  2  1 -2 -2 -1 -1 -2  0 -1  0 -2 -1 -2 & 1 & 1 & 3 & 0 \\
42 & -4  4  0  2  0  2  0  0  0  1 -1  1 -3 -3 -1  3  1 -1  0 -2  0 & 2 & 2 & 4 & 0 \\
43 & -4  4  0  2  0  2  2  2 -2  1 -1  1 -3 -3 -1  1 -1  1  0 -2  0 & 2 & 2 & 4 & 0 \\
44 & -4  4  0  2  2  4  4  6 -4  1 -1  1 -1 -3 -3 -1 -3  3  0 -4 -2 & 2 & 2 & 4 & 0 \\
45 & -4  4  0  4  2  2  0  0  0  1 -1  1 -3 -3 -1  3  1 -1  0 -4  0 & 2 & 2 & 4 & 0 \\
46 & -4  4  0  4  2  2  2  2 -2  1 -1  1 -3 -3 -1  1 -1  1  0 -4  0 & 2 & 2 & 4 & 0 \\
47 & -4  4  0  4  2  4  4  4 -4  1 -1  1 -3 -3 -3 -1 -3  3  0 -4  0 & 2 & 2.1102 & 4 & 0.1491 \\
48 & -4  4  5  4  0  4  2  4 -2  2 -3 -3 -2 -1 -1 -1 -1  0 -1 -4 -2 & 0 & 0.4426 & 2 & 0.2234 \\
49 & -4  4  5  5 -1  5  3  4 -2  1 -3 -3 -2  0 -2 -1 -1 -1 -1 -4 -3 & 0 & 0 & 2 & 0 \\
50 & -4  4  6  4  0  4  2  2  0  1 -3 -3 -1 -1 -1 -1  1 -3 -2 -4 -2 & 0 & 0 & 2 & 0 \\
51 & -4  4  6  6 -2  6  4  4 -2  1 -3 -3 -3  1 -3 -1 -1 -1 -2 -4 -4 & 0 & 0 & 2 & 0 \\
52 & -4  4  7  4  1  4  1  4 -3  1 -3 -3 -1 -2 -1 -1 -1 -1 -3 -4 -1 & 0 & 0 & 2 & 0 \\
53 & -4  4  7  7 -3  7  5  5 -2  1 -3 -3 -4  2 -4 -1 -2 -1 -3 -4 -5 & 0 & 0 & 2 & 0 \\
54 & -4  4  8  0  0  0  2  6 -4  1 -1 -2  3 -3  2 -3 -3 -2 -4  0 -2 & 2 & 2 & 5 & 0 \\
55 & -4  4  8  2  6 -4  2 -2  2  1 -1 -2 -3 -3 -2  1 -1  0 -4 -2  0 & 2 & 2 & 5 & 0 \\
56 & -4  5  7  2 -1  3  2  5 -3  2 -3 -3  0 -1  0 -2 -2 -1 -3 -2 -2 & 1 & 1 & 3 & 0 \\
57 & -4  6  6  4 -4  6  4  4  0  1 -3 -3 -3  1 -3 -1 -1 -1 -4 -2 -4 & 0 & 0.1239 & 2 & 0.2228 \\
58 & -4  6  7  5 -5  7  5  5  0  1 -3 -3 -4  2 -4 -1 -2 -1 -5 -2 -5 & 0 & 0.0913 & 2 & 0.2154 \\
59 & -3 -2 -3  5 -2  5  5  2 -5  0  4  4 -3 -2 -1 -2 -2  1  5 -5  0 & 6 & 6 & 8 & 0 \\
60 & -3  0  3 -1  0 -1  1  0  1  1  0 -1  0  0 -1  1  0  0  0  1 -1 & 2 & 2 & 3 & 0 \\
61 & -3  0  3  0  0  0 -1  0 -1  1  0 -1  2  0  1  0  0 -1  0  0  1 & 3 & 3 & 4 & 0 \\
62 & -3  0  3  0  0  0  0  0  0  1  0 -1  2  0  1 -1  0 -2  0  0  0 & 2 & 2 & 3 & 0 \\
63 & -3  0  3  1 -1  1  0  0  0  1 -1 -2  1  1  1 -1  1 -1  0 -1  0 & 2 & 2 & 3 & 0 \\
64 & -3  0  3  2  1  2 -1  1 -1  1  0 -1  0 -1 -1  0  0 -1  0 -2  0 & 1 & 1 & 2 & 0 \\
65 & -3  0  3  3  1  3  0  0  0  1 -1 -2 -1 -1 -1 -1  1 -1  0 -3  0 & 0 & 0 & 1 & 0 \\
66 & -3  0  3  3  2  3 -1  2 -2  1  0 -1 -1 -2 -2  0  0  0  0 -3  0 & 1 & 1 & 2 & 0 \\
67 & -3  1  2  2  0  2  1  0  1  1 -1  0 -1 -1 -2  1  1 -1  0 -2 -1 & 1 & 1.0391 & 2 & 0.1059 \\
68 & -3  1  2  2  0  2  1  1  0  1 -1  0 -1 -1 -2  1  0  0  0 -2 -1 & 1 & 1.0053 & 2 & 0.0616 \\
69 & -3  1  2  3 -1  2  1  1  0  1 -1  0 -2  0 -2  1  0  0  0 -2 -1 & 1 & 1.0117 & 2 & 0.1016 \\
70 & -3  1  3  0 -1 -1  1  1  0  1 -1 -1  2  0  2 -1  0 -2  0  1 -1 & 3 & 3 & 4 & 0 \\
71 & -3  1  3  0  0  0  1  1  0  1 -1 -1  2 -1  1 -1  0 -2  0  0 -1 & 2 & 2 & 3 & 0 \\
72 & -3  1  3  0  0  0  4  0  4  0 -1 -1  1  1 -2 -1 -1 -2  0  0 -4 & 0 & 0.2003 & 2 & 0.1594 \\
73 & -3  1  3  0  1 -1  1  0  1  1  0 -1 -1 -1 -1  1  0  0 -1  0 -1 & 1 & 1.0099 & 2 & 0.0873 \\
74 & -3  1  3  0  1 -1  1  1  0  1  0 -1 -1 -1 -1  1 -1  1 -1  0 -1 & 1 & 1.0641 & 2 & 0.1558 \\
75 & -3  1  3  1  0  1  1  1  0  1 -1 -1  1 -1  0 -1  0 -2  0 -1 -1 & 1 & 1 & 2 & 0 \\
76 & -3  1  3  1  1 -1  3  0  3  1 -1 -1  0  0  0 -1 -1 -2  0  0 -3 & 1 & 1 & 2 & 0 \\
77 & -3  1  3  1  1 -1  4  0  4  0 -1 -1  0  0 -1 -1 -1 -2  0  0 -4 & 0 & 0.1772 & 2 & 0.1512 \\
78 & -3  1  3  1  1  0  2 -1  1  1 -1 -1 -1  0 -2  0  0  0  0 -1 -1 & 1 & 1 & 2 & 0 \\
79 & -3  1  3  1  1  0  4 -1  3  1 -1 -1  1  0 -1 -2  0 -2  0 -1 -3 & 1 & 1 & 2 & 0 \\
80 & -3  1  3  1  1  2  1  1  0  1 -1 -1  1 -1  0 -1  0 -2  0 -2 -1 & 1 & 1 & 2 & 0 \\
81 & -3  1  3  2  1 -1  4 -1  3  1 -1 -1  0  0  0 -2  0 -2  0 -1 -3 & 1 & 1 & 2 & 0 \\
82 & -3  1  3  3 -1  3  1  1  1  1 -1 -1 -1 -1 -2  1  1 -1  0 -3 -2 & 1 & 1 & 2 & 0 \\
83 & -3  1  4  0  0  0  1  1  0  1  0 -1  2 -1  1 -2  0 -3 -1  0 -1 & 1 & 1 & 3 & 0 \\
84 & -3  1  4  0  0  0  1  2 -1  1  0 -1  2 -1  1 -2 -1 -2 -1  0 -1 & 1 & 1.0595 & 3 & 0.1514 \\
85 & -3  1  4  0  0  0  5  0  5 -1 -1 -1  1  1 -3 -1 -1 -2 -1  0 -5 & 0 & 0 & 2 & 0 \\
86 & -3  1  4  1  1 -1  5  0  5 -1 -1 -1  0  0 -2 -1 -1 -2 -1  0 -5 & 0 & 0 & 2 & 0 \\
87 & -3  1  4  1  1  0  1 -1  1  1  0 -1 -2  0 -3  1  0  0 -1 -1  0 & 1 & 1 & 3 & 0 \\
88 & -3  1  4  1  2 -1  1 -1  1  1  0 -1 -2 -1 -2  1  0  0 -1 -1  0 & 1 & 1.084 & 3 & 0.1846 \\
89 & -3  1  4  3  1  3 -1  3 -3  2  0 -2 -2 -2 -1 -1 -1  1 -1 -3  0 & 1 & 1 & 2 & 0 \\
90 & -3  1  4  3  1  3  0  0  0  1 -1 -2 -1 -1 -1 -1  1 -2 -1 -3  0 & 0 & 0 & 1 & 0 \\
91 & -3  2  1  1  0  1  1  0  1  1 -1  0 -1 -1 -1  1  1 -1  0 -1 -1 & 1 & 1.0811 & 2 & 0.1667 \\
92 & -3  2  1  1  0  1  1  1  0  1 -1  0 -1 -1 -1  1  0  0  0 -1 -1 & 1 & 1.0099 & 2 & 0.0879 \\
93 & -3  2  1  1  0  1  2  2 -1  1 -1  0 -1 -1 -1  0 -1  1  0 -1 -1 & 1 & 1.0168 & 2 & 0.1554 \\
94 & -3  2  1  3  2  3  1  2 -3  1 -1  0 -1 -1 -1  0 -1  1  0 -5  0 & 1 & 1.0719 & 2 & 0.2269 \\
95 & -3  2  2  2 -3  2  3  3  1  1 -1 -1 -1  1 -1 -1 -1 -1  0  0 -4 & 1 & 1.0698 & 2 & 0.2233 \\
96 & -3  2  2  2 -1  2  1  1  0  1 -1  0 -2  0 -2  1  0  0 -1 -1 -1 & 1 & 1.0057 & 2 & 0.0966 \\
97 & -3  2  2  2 -1  2  1  1  1  1 -1 -1 -1 -1 -1  1  1 -1  0 -2 -2 & 1 & 1 & 2 & 0 \\
98 & -3  2  2  2 -1  2  2  2 -1  1 -1  0 -2  0 -2  0 -1  1 -1 -1 -1 & 1 & 1.0967 & 2 & 0.1829 \\
99 & -3  2  2  2 -1  2  3  3 -1  1 -1 -1 -1 -1 -1 -1 -1  1  0 -2 -2 & 1 & 1 & 2 & 0 \\
100 & -3  2  3 -1 -1 -1  1  1  0  1 -1 -1  2  0  2 -1  0 -2 -1  2 -1 & 3 & 3 & 4 & 0 \\
101 & -3  2  3 -1 -1 -1  1  2 -1  1 -1 -1  2  0  2 -1 -1 -1 -1  2 -1 & 3 & 3 & 4 & 0 \\
102 & -3  2  3  0  0  0  1  2 -2  1  0 -1  2  0  1 -2 -2  0 -2  0  0 & 2 & 2 & 3 & 0 \\
103 & -3  2  3  1  0  1  1  2 -2  1  0 -1  1  0  0 -2 -2  0 -2 -1  0 & 1 & 1.0031 & 2 & 0.0926 \\
104 & -3  2  3  3 -2  3  3  2  1  1 -2 -2 -1  0 -1 -1  0 -1  0 -3 -3 & 0 & 0.1438 & 1 & 0.1796 \\
105 & -3  2  3  3 -1  3  1  2 -1  1 -2 -2 -1  0 -1  0  0  0  0 -3 -1 & 1 & 1 & 2 & 0 \\
106 & -3  2  3  3 -1  3  2  2  0  1 -2 -2 -1  0 -1 -1  0 -1  0 -3 -2 & 0 & 0.0772 & 1 & 0.1441 \\
107 & -3  2  3  3  0  3  2  2 -1  1 -2 -2 -1  0 -1 -1  0 -1  0 -3 -2 & 0 & 0.0584 & 1 & 0.1316 \\
108 & -3  2  3  3  2  3  1  4 -4  1  0 -1 -1 -2 -2 -2 -2  2 -2 -3  0 & 1 & 1 & 2 & 0 \\
109 & -3  2  3  5  2  5  3  4 -5 -1  0  0 -1 -2 -1 -2 -2  1 -2 -7  0 & 1 & 1 & 3 & 0 \\
110 & -3  2  4  0  0  0  1  3 -2  1  0 -1  2 -1  1 -2 -2 -1 -2  0 -1 & 1 & 1.1966 & 3 & 0.1881 \\
111 & -3  2  4  1  3 -2  1 -1  1  1  0 -1 -2 -2 -1  1  0  0 -2 -1  0 & 1 & 1.253 & 3 & 0.2063 \\
112 & -3  2  4  3  1  3  1  1  0  1 -2 -2 -1 -1 -1 -1  1 -2 -1 -3 -1 & 0 & 0 & 1 & 0 \\
113 & -3  2  4  3  1  3  1  2 -1  1 -2 -2 -1 -1 -1 -1  0 -1 -1 -3 -1 & 0 & 0 & 1 & 0 \\
114 & -3  2  4  4 -1  4  3  3 -1  1 -2 -2 -2  1 -2 -1 -1 -1 -1 -3 -3 & 0 & 0 & 1 & 0 \\
115 & -3  2  5  0  0  0  5 -2  3 -1 -2 -2  1  2 -3 -1  0 -1 -2  0 -3 & 1 & 1 & 3 & 0 \\
116 & -3  2  5  0  1 -1  5 -2  3 -1 -2 -2  1  1 -2 -1  0 -1 -2  0 -3 & 1 & 1 & 3 & 0 \\
117 & -3  2  5  1  2 -2  5 -2  3 -1 -2 -2  0  0 -1 -1  0 -1 -2  0 -3 & 1 & 1 & 3 & 0 \\
118 & -3  2  5  2  4 -2  1  0 -1  1  0 -1 -3 -2 -2  2 -2  2 -2 -2  0 & 2 & 2 & 4 & 0 \\
119 & -3  3  0  2  2  3  3  3 -3  1 -1  0 -1 -2 -2 -1 -2  2  0 -3 -1 & 1 & 1 & 2 & 0 \\
120 & -3  3  0  3  3  4  3  3 -4  1 -1  0 -1 -2 -2 -1 -2  2  0 -5 -1 & 1 & 1.0504 & 2 & 0.2267 \\
121 & -3  3  1  1 -1  0  4  3 -1  1 -1 -1  1  0  1 -2 -2  0  0  0 -3 & 2 & 2 & 3 & 0 \\
122 & -3  3  1  2  1 -1  2  1  1  1 -1 -1  0  0  0 -1 -2  0  0 -1 -2 & 1 & 1 & 2 & 0 \\
123 & -3  3  1  3  2  2  2  1 -2  1 -1 -1 -1 -2  0  0  0  0  0 -4 -1 & 1 & 1 & 2 & 0 \\
124 & -3  3  1  3  2  4  2  3 -4  1 -1  0 -1 -1 -2 -1 -2  2 -1 -5  0 & 1 & 1.0667 & 2 & 0.2169 \\
125 & -3  3  2 -1 -1  0  3  3 -2  1 -2 -2  2  0  2 -1 -1  0  0  1 -3 & 3 & 3 & 4 & 0 \\
126 & -3  3  2  0 -1  1  3  3 -1  1 -2 -2  1  0  1 -1 -1  0  0  0 -3 & 2 & 2 & 3 & 0 \\
127 & -3  3  2  0  0  0  3  3  0  1 -2 -2  1 -2  2 -1 -1  0  0  0 -3 & 2 & 2 & 3 & 0 \\
128 & -3  3  2  1 -1  1  3  3  0  1 -2 -2  0 -1  1 -1 -1  0  0 -1 -3 & 1 & 1 & 2 & 0 \\
129 & -3  3  2  3  2  2  1  1 -2  1 -1 -1 -1 -2  0  0  0  0 -1 -4  0 & 1 & 1 & 2 & 0 \\
130 & -3  3  2  6  1  6  5  4 -6 -1  0  0 -2 -1 -2 -3 -3  2 -2 -7  0 & 1 & 1 & 3 & 0 \\
131 & -3  3  3  0 -1 -1  2  3 -2  1 -1 -1  2  0  2 -2 -2  0 -2  1 -1 & 3 & 3 & 4 & 0 \\
132 & -3  3  3  0 -1  1  3  3  0  2 -2 -2  1  0  1 -2 -1 -1  0  0 -3 & 2 & 2 & 3 & 0 \\
133 & -3  3  3  1 -1  2  3  3  0  2 -2 -2  0  0  0 -2 -1 -1  0 -1 -3 & 1 & 1 & 2 & 0 \\
134 & -3  3  3  1  1  2  2  3 -2  1 -1 -1  1 -1  0 -2 -2  0 -2 -2 -1 & 1 & 1 & 2 & 0 \\
135 & -3  3  3  2 -2  3  3  3  0  2 -2 -2 -1  1 -1 -2 -1 -1  0 -1 -3 & 1 & 1 & 2 & 0 \\
136 & -3  3  3  3  0  3  0  0  0  2 -2 -2 -2 -1 -1  1  2 -1  0 -3  0 & 2 & 2 & 3 & 0 \\
137 & -3  3  4 -1 -1  0  1  3 -2  1 -2 -2  2  0  2 -1 -1  0 -2  1 -1 & 3 & 3 & 4 & 0 \\
138 & -3  3  4  1 -1  2  2  3 -1  2 -2 -2  0  0  0 -2 -1 -1 -1 -1 -2 & 1 & 1 & 2 & 0 \\
139 & -3  3  4  2  2  2  1  1  0  0 -1 -1  1 -2  1 -1  1 -3 -3 -4 -1 & 0 & 0.0304 & 2 & 0.1301 \\
140 & -3  3  4  2  2  2  1  3 -2  0 -1 -1  1 -2  1 -1 -1 -1 -3 -4 -1 & 0 & 0.2518 & 2 & 0.1976 \\
141 & -3  3  4  3 -3  4  4  4  0  2 -2 -2 -2  2 -2 -2 -2 -1 -1 -1 -4 & 1 & 1 & 2 & 0 \\
142 & -3  3  4  4 -1  4  3  3 -2  1 -2 -2 -2  1 -2 -1 -1  0 -2 -3 -3 & 0 & 0 & 1 & 0 \\
143 & -3  3  5  2  0  2  1  3 -2  1 -2 -2  0 -1  0 -1 -1 -1 -2 -2 -1 & 0 & 0.2625 & 2 & 0.2072 \\
144 & -3  4  1  3  2  1  0  0  0  1 -1  0 -2 -3  0  2  1 -1 -1 -3  0 & 1 & 1.133 & 3 & 0.1829 \\
145 & -3  4  1  3  2  1  1  1 -1  1 -1  0 -2 -3  0  1  0  0 -1 -3  0 & 1 & 1.1313 & 3 & 0.1974 \\
146 & -3  4  1  4  1  4  4  4 -4  1 -1  0 -2 -2 -3 -2 -3  3 -1 -4  0 & 1 & 1.4021 & 3 & 0.1987 \\
147 & -3  4  2  4  0  4  4  4 -4  1 -1  0 -2 -1 -3 -2 -3  3 -2 -4  0 & 1 & 1.4667 & 3 & 0.2054 \\
148 & -3  4  3  2 -1  3  0  0  0  2 -2 -2 -2 -1 -1  1  2 -1 -1 -2  0 & 2 & 2 & 3 & 0 \\
149 & -3  4  3  2 -1  3  1  1  0  2 -2 -2 -2 -1 -1  0  1 -1 -1 -2 -1 & 1 & 1 & 2 & 0 \\
150 & -3  4  4  3  3  3  2  2 -1 -1 -1 -1  1 -3  1 -1  1 -3 -4 -6 -2 & 0 & 0 & 2 & 0 \\
151 & -3  4  4  3  3  3  2  4 -3 -1 -1 -1  1 -3  1 -1 -1 -1 -4 -6 -2 & 0 & 0 & 2 & 0 \\
152 & -3  5  5  3  3  3  1  1  0 -1 -2 -1  1 -3  1 -1  2 -4 -5 -6 -1 & 0 & 0 & 2 & 0 \\
153 & -3  5  5  3  3  3  1  4 -3 -1 -2 -1  1 -3  1 -1 -1 -1 -5 -6 -1 & 0 & 0 & 2 & 0 \\
154 & -2 -2  0  0  0  0  0  0  0  0  1  1  2 -1  1  0  1 -1  2  0  0 & 4 & 4 & 5 & 0 \\
155 & -2 -2  0  2  0  2  0  0  0  0  1  1  0 -1 -1  0  1 -1  2 -2  0 & 2 & 2 & 3 & 0 \\
156 & -2 -2  0  4 -1  4  0  0  0 -1  2  2 -1 -1 -2  1  1 -2  2 -4  0 & 2 & 2.0766 & 4 & 0.1627 \\
157 & -2 -2  0  4 -1  4  1  1 -1 -1  2  2 -1 -1 -2  0  0 -1  2 -4  0 & 2 & 2.173 & 4 & 0.2053 \\
158 & -2 -2  2  6  0  6  2  0 -2 -2  1  1 -2 -1 -3  0  1 -1  0 -6  0 & 1 & 1 & 3 & 0 \\
159 & -2 -1 -2  1 -1  1  3  2 -2  0  2  2  0 -1  0 -1 -1  0  3 -1 -2 & 3 & 3 & 4 & 0 \\
160 & -2 -1 -2  2 -1  2  3  1 -2  0  2  2 -1 -1  0 -1 -1  0  3 -2 -1 & 3 & 3 & 4 & 0 \\
161 & -2 -1  1  2  1  3  1  0  1  0  1  1  0 -2 -2  0  2 -2  1 -3 -1 & 2 & 2 & 3 & 0 \\
162 & -2 -1  1  4 -1  3  2  1 -1  0  1  1 -2  0 -2  0  0  0  1 -3 -1 & 2 & 2 & 3 & 0 \\
163 & -2 -1  1  4  0  4  0  0  0 -1  1  1 -1 -1 -2  1  1 -2  1 -4  0 & 1 & 1.0162 & 3 & 0.1623 \\
164 & -2 -1  1  4  0  4  1  1 -1 -1  1  1 -1 -1 -2  0  0 -1  1 -4  0 & 1 & 1.1763 & 3 & 0.2174 \\
165 & -2  0  2  0  0  0 -1  0 -1  1  0 -1  1  0  1  0  0  0  0  0  1 & 2 & 2.1547 & 3 & 0.1959 \\
166 & -2  0  2  0  0  0  4  0  4 -1  0  0  1  1 -2 -1 -1 -2  0  0 -4 & 0 & 0 & 2 & 0 \\
167 & -2  0  2  1  0  1 -1  0 -1  1  0 -1  0  0  0  0  0  0  0 -1  1 & 1 & 1.4142 & 2 & 0.25 \\
168 & -2  0  2  1  1 -1  4  0  4 -1  0  0  0  0 -1 -1 -1 -2  0  0 -4 & 0 & 0.0981 & 2 & 0.1667 \\
169 & -2  0  2  1  2 -1  1  0 -1  1  1  0 -2 -1 -1  1 -1  1  0 -1  0 & 2 & 2 & 3 & 0 \\
170 & -2  0  2  2 -2  4  2  0 -2  1  1  0 -1  1 -2 -1 -1  0  0 -2  0 & 2 & 2.0981 & 3 & 0.25 \\
171 & -2  0  2  2  1  2 -1  1 -1  1  0 -1 -1 -1 -1  0  0  0  0 -2  0 & 0 & 0.4158 & 1 & 0.2358 \\
172 & -2  1 -1  0 -1 -1  4  4 -1  0  1  1  2 -1  1 -2 -2  0  1  1 -4 & 3 & 3 & 4 & 0 \\
173 & -2  1 -1  0  0  0  4  3 -1  0  1  1  2 -1  1 -2 -2  0  1  0 -3 & 3 & 3 & 4 & 0 \\
174 & -2  1 -1  1 -2 -1  4  4 -1  0  1  1  1  0  1 -2 -2  0  1  1 -4 & 3 & 3 & 4 & 0 \\
175 & -2  1 -1  1 -1  0  4  3 -1  0  1  1  1  0  1 -2 -2  0  1  0 -3 & 3 & 3 & 4 & 0 \\
176 & -2  1 -1  1  0  1  4  3 -1  0  1  1  1 -1  0 -2 -2  0  1 -1 -3 & 2 & 2 & 3 & 0 \\
177 & -2  1 -1  1  1  1  2  2 -1  0  1  1  0 -2  0  0  0  0  1 -2 -2 & 2 & 2 & 3 & 0 \\
178 & -2  1 -1  2  0  2  4  3 -2  0  1  1  0 -1 -1 -2 -2  1  1 -2 -2 & 2 & 2 & 3 & 0 \\
179 & -2  1 -1  2  1  1  2  1 -1  0  1  1 -1 -2  0  0  0  0  1 -2 -1 & 2 & 2 & 3 & 0 \\
180 & -2  1 -1  3  1  3  4  3 -3  0  1  1 -1 -2 -2 -2 -2  2  1 -3 -1 & 2 & 2 & 3 & 0 \\
181 & -2  1  1  0  0  0  0  0  0  1 -1  1 -1 -1 -2  1  1 -1  0  0  0 & 1 & 1 & 2 & 0 \\
182 & -2  1  1  1  0  1  0  0  0  1 -1  1 -1 -1 -2  1  1 -1  0 -1  0 & 1 & 1 & 2 & 0 \\
183 & -2  1  1  1  1  2  0  0  0  1 -1  1 -1 -1 -2  1  1 -1  0 -2  0 & 1 & 1 & 2 & 0 \\
184 & -2  1  1  2  2  3  0  0  0  1 -1  1 -1 -1 -2  1  1 -1  0 -4  0 & 1 & 1 & 2 & 0 \\
185 & -2  1  1  3  1  3  2  2 -3  0  0  0 -1 -1 -1 -1 -1  1  0 -4  0 & 1 & 1 & 2 & 0 \\
186 & -2  1  2 -1 -1 -1  1  2 -1  0  0  0  2  0  2 -1 -1 -1 -1  2 -1 & 3 & 3 & 4 & 0 \\
187 & -2  1  2 -1 -1  0  1  1 -1  0  0  0  2  0  2 -1 -1 -1 -1  1  0 & 3 & 3 & 4 & 0 \\
188 & -2  1  2  0  0  0  0  1 -1  1  0 -1  1  0  1 -1 -1  0 -1  0  0 & 1 & 1.1739 & 2 & 0.2319 \\
189 & -2  1  2  0  0  0  1  1  0  0 -1 -1  2 -1  1  0  0 -1  0  0 -1 & 2 & 2 & 3 & 0 \\
190 & -2  1  2  1 -1  0  1  1  0  0 -1 -1  1  0  1  0  0 -1  0  0 -1 & 2 & 2 & 3 & 0 \\
191 & -2  1  2  1  0  1  0  1 -1  1  0 -1  0  0  0 -1 -1  0 -1 -1  0 & 0 & 0.3808 & 1 & 0.2312 \\
192 & -2  1  2  1  1  0  2  0  2  0 -1 -1  0  0 -1  0 -1 -1  0 -1 -2 & 0 & 0.0521 & 1 & 0.111 \\
193 & -2  1  2  1  1  1  1  1  0  0  0  0  1 -1  1 -1  0 -2 -1 -2 -1 & 0 & 0.3632 & 2 & 0.2355 \\
194 & -2  1  2  1  2  2  1  3 -2  0  0  0  1 -2  0 -1 -1  0 -1 -3 -1 & 1 & 1 & 2 & 0 \\
\rowfont{\bfseries}
195 & -2  1  2  2 -2  2  2  2  1  1 -1 -1 -1  1 -1 -1 -1 -1  0 -1 -2 & 0 & 0.5 & 1 & 0.25 \\
\rowfont{\bfseries}
196 & -2  1  2  2 -1  2  1  1  0  1 -1 -1 -1  0 -1  0  0  0  0 -2 -1 & 0 & 0.4158 & 1 & 0.2358 \\
197 & -2  1  2  2 -1  2  2  2  0  1 -1 -1 -1  1 -1 -1 -1 -1  0 -1 -2 & 0 & 0.2249 & 1 & 0.2161 \\
198 & -2  1  2  2 -1  2  2  2  1  0 -1 -1  0 -1 -1  0  0 -1  0 -2 -3 & 0 & 0.0295 & 1 & 0.094 \\
199 & -2  1  2  2  0  2  1  0  1  1 -1 -1 -1 -1 -1  0  1 -1  0 -2 -1 & 0 & 0.3371 & 1 & 0.2098 \\
200 & -2  1  2  2  1  2  0  0  0  1 -1 -1 -1 -1 -1  0  1 -1  0 -2  0 & 0 & 0.3094 & 1 & 0.2253 \\
201 & -2  1  2  2  1  2  1  2 -2  0  0  0  0 -1  0 -1 -1  0 -1 -3  0 & 1 & 1 & 2 & 0 \\
202 & -2  1  2  2  1  3  0  0  0  1 -1  0 -1 -1 -2  1  1 -1  0 -3  0 & 1 & 1 & 2 & 0 \\
203 & -2  1  2  2  1  3  1  1 -1  0 -1 -1  0 -1 -1  0  0 -1  0 -3 -1 & 0 & 0.0386 & 1 & 0.1142 \\
204 & -2  1  3  0 -1 -1  0  0  0  0 -1 -1  2  0  2  0  1 -2 -1  1  0 & 3 & 3 & 4 & 0 \\
205 & -2  1  3  0 -1 -1  0  1 -1  0 -1 -1  2  0  2  0  0 -1 -1  1  0 & 3 & 3 & 4 & 0 \\
206 & -2  1  3  0  0  0 -1  1 -1  0 -1 -1  2  0  1  0  0 -1 -1  0  0 & 2 & 2 & 3 & 0 \\
207 & -2  1  3  0  0  0  0 -1  1  1  0 -1 -1  0 -2  1  0  0 -1  0  0 & 1 & 1 & 2 & 0 \\
208 & -2  1  3  0  0  0  0  0  0  0 -1 -1  2 -1  1  0  1 -2 -1  0  0 & 2 & 2 & 3 & 0 \\
209 & -2  1  3  0  0  0  0  0  0  1  0 -1 -1  0 -2  1 -1  1 -1  0  0 & 1 & 1 & 2 & 0 \\
210 & -2  1  3  0  0  0  0  1 -1  0 -1 -1  2 -1  1  0  0 -1 -1  0  0 & 2 & 2 & 3 & 0 \\
211 & -2  1  3  0  0  0  2 -1  1  0 -1 -1  0  1 -2  0  0  0 -1  0 -1 & 1 & 1 & 2 & 0 \\
212 & -2  1  3  0  0  0  2  0  2  0 -1 -1  0  1 -2  0 -1 -1 -1  0 -2 & 0 & 0 & 1 & 0 \\
213 & -2  1  3  0  1 -1  0  0  0  1  0 -1 -1 -1 -1  1 -1  1 -1  0  0 & 1 & 1 & 2 & 0 \\
214 & -2  1  3  0  1 -1  2 -1  1  0 -1 -1  0  0 -1  0  0  0 -1  0 -1 & 1 & 1 & 2 & 0 \\
215 & -2  1  3  1  0  1 -1  1 -1  0 -1 -1  1  0  0  0  0 -1 -1 -1  0 & 1 & 1 & 2 & 0 \\
216 & -2  1  3  1  2 -1  4 -2  2 -1 -1 -1  0  0 -1 -1  0 -1 -1 -1 -2 & 0 & 0.1449 & 2 & 0.2126 \\
217 & -2  1  3  2  1 -1  4 -2  3  0 -1 -1  0  0  0 -2  1 -2 -1 -1 -2 & 1 & 1 & 2 & 0 \\
218 & -2  1  3  2  1  2 -2  3 -3  2  0 -1 -2 -2 -1  0 -1  1 -1 -2  0 & 1 & 1.0808 & 2 & 0.1372 \\
219 & -2  1  3  2  1  3  0  0  0  0 -1 -1  0 -1 -1  0  1 -2 -1 -3  0 & 0 & 0 & 1 & 0 \\
220 & -2  1  3  4 -1  4  2  2 -1  0 -1 -1 -2  1 -2  0 -1 -1 -1 -3 -2 & 0 & 0 & 1 & 0 \\
221 & -2  2 -1  2  0  2  6  5 -2 -2  1  1  0 -3 -1 -2 -2  1  0 -2 -4 & 1 & 1 & 3 & 0 \\
222 & -2  2  0  0  0  0  0  0  0  1 -1  1 -1 -1 -1  1  1 -1  0  0  0 & 1 & 1 & 2 & 0 \\
223 & -2  2  0  2  1  3  2  3 -3  1  0  1 -1 -1 -2 -1 -2  2  0 -3  0 & 2 & 2.1038 & 3 & 0.2203 \\
224 & -2  2  0  2  2  2  0  0  0  1 -1  1 -1 -1 -1  1  1 -1  0 -4  0 & 1 & 1 & 2 & 0 \\
225 & -2  2  1  0  0  0  2  2  0  1 -1 -1  1 -1  1 -1 -1  0  0  0 -2 & 1 & 1 & 2 & 0 \\
226 & -2  2  1  2  1  1  1  1 -1  1 -1 -1 -1 -1  0  0  0  0  0 -2 -1 & 0 & 0.4347 & 1 & 0.2432 \\
227 & -2  2  2 -1 -1  0  1  1  0  1 -1 -1  1  0  1 -1  0 -1 -1  1 -1 & 1 & 1.4142 & 2 & 0.25 \\
228 & -2  2  2  0  0  0  1  2 -1  1 -1 -1  1  0  1 -1 -1  0 -1  0 -1 & 1 & 1.3371 & 2 & 0.25 \\
229 & -2  2  2  1 -1  2  1  1  0  1 -1 -1 -1  0 -1  0  0  0 -1 -1 -1 & 0 & 0.4365 & 1 & 0.25 \\
230 & -2  2  2  2 -2  2  2  2  0  0 -1  0 -2  1 -2  0 -1  0 -2  0 -2 & 0 & 0.1419 & 1 & 0.158 \\
231 & -2  2  2  2 -2  2  2  2  0  1 -1 -1 -1  1 -1 -1 -1 -1  0  0 -2 & 1 & 1 & 2 & 0 \\
\rowfont{\bfseries}
232 & -2  2  2  2 -2  2  2  2  0  1 -1 -1 -1  1 -1 -1 -1  0 -1 -1 -2 & 0 & 0.5 & 1 & 0.25 \\
233 & -2  2  2  2  2  2  2  2 -1 -1  0  0  1 -2  1 -1  0 -2 -2 -4 -2 & 0 & 0 & 2 & 0 \\
234 & -2  2  2  2  2  2  2  3 -2 -1  0  0  1 -2  1 -1 -1 -1 -2 -4 -2 & 0 & 0.0353 & 2 & 0.1542 \\
235 & -2  2  2  4  1  4  3  3 -4 -1  0  0 -1 -1 -1 -2 -2  1 -2 -5  0 & 0 & 0.3331 & 2 & 0.1861 \\
236 & -2  2  2  6  1  6  5  4 -6 -2  1  0 -2 -1 -2 -3 -3  2 -2 -7  0 & 1 & 1 & 3 & 0 \\
237 & -2  2  3 -1 -1 -1  0  0  0  0 -1 -1  2  0  2  0  1 -2 -2  2  0 & 3 & 3 & 4 & 0 \\
238 & -2  2  3 -1 -1 -1  0  1 -1  0 -1 -1  2  0  2  0  0 -1 -2  2  0 & 3 & 3 & 4 & 0 \\
239 & -2  2  3 -1 -1 -1  1  2 -2  0 -1 -1  2  0  2 -1 -1  0 -2  2  0 & 3 & 3 & 4 & 0 \\
240 & -2  2  3  0  0  0  1  1  0  1 -1 -1  1 -1  1 -1  0 -2 -1  0 -1 & 1 & 1 & 2 & 0 \\
241 & -2  2  3  1 -1  1  1  1  0  1 -1 -1  0  0  0 -1  0 -2 -1  0 -1 & 1 & 1 & 2 & 0 \\
242 & -2  2  3  1 -1  1  1  2 -1  1 -1 -1  0  0  0 -1 -1 -1 -1  0 -1 & 1 & 1 & 2 & 0 \\
243 & -2  2  3  1  0 -1  3 -1  3  1 -1 -1  1  1  0 -2  0 -2 -1  0 -2 & 2 & 2 & 3 & 0 \\
244 & -2  2  3  2  1  2  0  0  0  0 -1 -1  0 -1  0  0  1 -2 -2 -3  0 & 0 & 0 & 1 & 0 \\
245 & -2  2  3  3 -2  3  1  1  0  0 -2 -2 -1  1 -1  0  1 -1 -1 -2 -1 & 1 & 1 & 2 & 0 \\
246 & -2  2  3  3 -1  3  1  1 -1  0 -2 -2 -1  1 -1  0  1 -1 -1 -2 -1 & 1 & 1 & 2 & 0 \\
247 & -2  2  3  3 -1  3  1  1  0  1 -1 -1 -2  0 -2  1  0 -1 -1 -2 -1 & 1 & 1 & 2 & 0 \\
248 & -2  2  3  4 -1  4  3  2 -2  0 -1 -1 -2  1 -2 -1 -1  0 -2 -3 -2 & 0 & 0 & 1 & 0 \\
249 & -2  2  4  0  0  0  0  2 -2  1 -1 -2  1 -1  2 -1 -1  0 -2  0  0 & 2 & 2 & 3 & 0 \\
250 & -2  2  4  2  0  2  0  2 -2  1 -1 -2 -1 -1  0 -1 -1  0 -2 -2  0 & 0 & 0 & 1 & 0 \\
251 & -2  2  4  2  4 -2  4 -2  2 -1 -1 -1 -1 -1 -1 -1 -1 -1 -2 -2 -2 & 0 & 0 & 2 & 0 \\
252 & -2  3  1  0  0  0  4  3 -2  0 -1 -1  2 -1  1 -2 -2  1 -1  0 -2 & 2 & 2 & 3 & 0 \\
253 & -2  3  1  1 -1  0  4  3 -2  0 -1 -1  1  0  1 -2 -2  1 -1  0 -2 & 2 & 2 & 3 & 0 \\
254 & -2  3  2  0 -1  1  3  3 -2  0 -2 -2  1  0  1 -1 -1  1 -1  0 -2 & 2 & 2 & 3 & 0 \\
255 & -2  3  2  0  0  0  3  3 -1  0 -2 -2  1 -2  2 -1 -1  1 -1  0 -2 & 2 & 2 & 3 & 0 \\
256 & -2  3  2  0  0  0  3  3 -1  1 -1 -1  2 -1  1 -2 -2  0 -1  0 -2 & 2 & 2 & 3 & 0 \\
257 & -2  3  3  0 -1  1  2  3 -1  1 -2 -2  1  0  1 -1 -1  0 -1  0 -2 & 2 & 2 & 3 & 0 \\
258 & -2  3  3  0  0  0  2  3 -2  1 -1 -1  2 -1  1 -2 -2  0 -2  0 -1 & 2 & 2 & 3 & 0 \\
259 & -2  3  3  0  0  0  2  3 -1  1 -2 -2  1 -1  2 -1 -1  0 -1  0 -2 & 2 & 2 & 3 & 0 \\
260 & -2  3  4  2  0  2  1  1  0  1 -2 -2 -1 -1  0 -1  1 -2 -2 -2 -1 & 0 & 0 & 1 & 0 \\
261 & -2  3  4  3  3 -3  4  1  3 -1 -1 -1 -2 -2  0 -1 -2  0 -3  0 -4 & 0 & 0.0274 & 2 & 0.1577 \\
262 & -2  3  5  0  1  1  2  5 -3  0 -1 -1  2 -3  1 -2 -2 -1 -3 -1 -2 & 1 & 1 & 3 & 0 \\
263 & -2  4  4 -2 -2 -2  1  3 -3 -1 -2 -1  3  0  3 -1 -1  0 -4  4  0 & 4 & 4.2275 & 6 & 0.1741 \\
264 & -2  4  4  0  0  0  4  2  2 -1 -1 -1  1  1 -3 -1 -3  1 -4  0 -4 & 0 & 0 & 2 & 0 \\
265 & -2  4  4  2  2 -2  4  2  2 -1 -1 -1 -1 -1 -1 -1 -3  1 -4  0 -4 & 0 & 0 & 2 & 0 \\
266 & -2  4  4  2  2  2  0  0  0 -1 -2 -1  1 -2  1  0  2 -3 -4 -4  0 & 0 & 0 & 2 & 0 \\
267 & -2  4  4  2  2  2  0  2 -2 -1 -2 -1  1 -2  1  0  0 -1 -4 -4  0 & 0 & 0.027 & 2 & 0.1235 \\
268 & -2  4  4  2  2  2  2  2  0 -1 -1 -1  1 -3  1 -1  1 -3 -4 -4 -2 & 0 & 0 & 2 & 0 \\
269 & -2  4  4  2  2  2  2  4 -2 -1 -1 -1  1 -3  1 -1 -1 -1 -4 -4 -2 & 0 & 0 & 2 & 0 \\
270 & -2  4  4  4 -2  4  4  4 -2  1 -2 -2 -2  1 -2 -2 -2  1 -3 -3 -3 & 0 & 0 & 1 & 0 \\
271 & -2  4  6  2 -2  2  2  4 -4  1 -1 -2  1 -1  0 -3 -3  0 -4 -2  0 & 1 & 1 & 3 & 0 \\
272 & -2  4  6  2  0  2 -2  2 -2  1 -1 -2 -1 -3  0  1  1 -2 -4 -2  0 & 1 & 1 & 3 & 0 \\
273 & -2  5  5  0  0  0  4  3  1 -1 -1 -2  1  1 -3 -1 -4  2 -5  0 -4 & 0 & 0 & 2 & 0 \\
274 & -2  5  5  1  1 -1  4  3  1 -1 -1 -2  0  0 -2 -1 -4  2 -5  0 -4 & 0 & 0 & 2 & 0 \\
275 & -2  5  5  5  0  5  5  5 -5 -1 -1 -2 -1 -1 -2 -4 -4  2 -5 -5  0 & 0 & 0.1545 & 2 & 0.1534 \\
276 & -2  6  4 -2 -2  2  2  2  0 -1 -2 -3  1 -2  1  1  0 -1 -4  0 -2 & 1 & 1 & 3 & 0 \\
277 & -1 -1 -1  0  0  0  1  1 -1  0  1  1  1 -1  0  0  0  0  2  0 -1 & 2 & 2.125 & 3 & 0.2098 \\
278 & -1 -1  0 -1  1 -1  0  0  0  0  1  1  1 -1  1  0  0 -1  1  1  0 & 2 & 2.2071 & 3 & 0.25 \\
279 & -1 -1  0  0 -1  1  1  2 -1  0  2  2  1 -1  0 -1 -1 -1  1  0 -1 & 3 & 3 & 4 & 0 \\
280 & -1 -1  0  0  0  0  0  0  0  0  1  1  1 -1  1  0  0 -1  1  0  0 & 2 & 2 & 3 & 0 \\
281 & -1 -1  0  0  0  0  0  1 -1  0  1  1  1 -1  0  0  0  0  1  0  0 & 2 & 2 & 3 & 0 \\
282 & -1 -1  0  0  0  0  1  0  1  0  1  1  0  1 -1  0 -1 -1  1  0 -1 & 1 & 1 & 2 & 0 \\
283 & -1 -1  0  0  0  0  1  1 -1  0  2  2  1 -2  2 -1 -1 -1  1  0  0 & 4 & 4 & 5 & 0 \\
284 & -1 -1  0  0  0  0  1  1  0 -1  1  1  2 -1  1  0  0 -1  1  0 -1 & 3 & 3 & 4 & 0 \\
285 & -1 -1  0  0  0  0  1  1  0  0  1  1  1 -1  0 -1  0 -1  1  0 -1 & 1 & 1 & 2 & 0 \\
286 & -1 -1  0  0  0  0  1  2 -1  0  2  2  1 -2  1 -1 -1 -1  1  0 -1 & 3 & 3 & 4 & 0 \\
287 & -1 -1  0  0  1 -1  1 -1  0  0  1  1  0  0  0  0  0  0  1  0  0 & 2 & 2.2071 & 3 & 0.25 \\
288 & -1 -1  0  0  1 -1  1  0  1  0  1  1  0  0  0  0 -1 -1  1  0 -1 & 1 & 1.299 & 2 & 0.25 \\
289 & -1 -1  0  0  1  1  1  2 -1 -1  1  1  2 -2  0  0  0  0  1 -1 -1 & 3 & 3 & 4 & 0 \\
290 & -1 -1  0  0  1  1  2  2  0 -1  1  1  2 -2  0 -1  0 -1  1 -1 -2 & 2 & 2 & 3 & 0 \\
291 & -1 -1  0  0  2  2  5  5  0 -2  2  2  3 -4  0 -3 -1 -2  1 -2 -5 & 2 & 2 & 4 & 0 \\
292 & -1 -1  0  1 -1  0  1  1  0 -1  1  1  1  0  1  0  0 -1  1  0 -1 & 3 & 3 & 4 & 0 \\
293 & -1 -1  0  1 -1  1  1  1 -1  0  2  2  0 -1  1 -1 -1 -1  1 -1  0 & 3 & 3 & 4 & 0 \\
294 & -1 -1  0  1 -1  1  1  2 -2  0  2  2  0 -1  0 -1 -1  0  1 -1  0 & 3 & 3 & 4 & 0 \\
295 & -1 -1  0  1  0  1  2  2  0 -1  1  1  1 -2 -1 -1  0 -1  1 -1 -2 & 1 & 1 & 2 & 0 \\
296 & -1 -1  0  1  1  0  1 -1  0  0  1  1 -1  0 -1  0  0  0  1 -1  0 & 1 & 1.1547 & 2 & 0.1959 \\
297 & -1 -1  0  1  1  0  2  0  2 -1  1  1  0  0 -1  0 -1 -1  1 -1 -2 & 1 & 1 & 2 & 0 \\
298 & -1 -1  0  1  1  2  1  2 -1 -1  1  1  1 -2 -1  0  0  0  1 -2 -1 & 2 & 2 & 3 & 0 \\
299 & -1 -1  0  1  2 -1  3 -2  1 -1  1  1  0  0  0 -1  0 -1  1 -1 -1 & 2 & 2 & 3 & 0 \\
300 & -1 -1  0  2 -1  1  1  1 -1  0  1  1 -1  0 -1  0  0  0  1 -1 -1 & 1 & 1.3913 & 2 & 0.2371 \\
301 & -1 -1  0  2  1  3  1  0  1 -1  1  2  0 -2 -2  0  2 -2  1 -3 -1 & 2 & 2 & 3 & 0 \\
302 & -1 -1  0  3 -1  3  0  0  0 -1  1  1 -1  0 -1  1  0 -2  1 -3  0 & 1 & 1 & 2 & 0 \\
303 & -1 -1  0  4 -1  3  2  1 -1 -1  1  2 -2  0 -2  0  0  0  1 -3 -1 & 2 & 2 & 3 & 0 \\
304 & -1 -1  0  4  0  4  0  0  0 -2  1  2 -1 -1 -2  1  1 -2  1 -4  0 & 1 & 1 & 3 & 0 \\
305 & -1 -1  0  4  0  4  1  1 -1 -2  1  2 -1 -1 -2  0  0 -1  1 -4  0 & 1 & 1.0466 & 3 & 0.1797 \\
306 & -1 -1  0  5  5  0  5 -5  2 -2  2  2 -3 -1 -2 -2  1 -2  1 -5  0 & 2 & 2.0009 & 4 & 0.0451 \\
307 & -1 -1  1  0  2 -2  3  0  3 -1  1  2  1  0  0 -1 -2 -3  0  0 -3 & 1 & 1.0334 & 3 & 0.2183 \\
308 & -1 -1  1  1  1 -1  3  0  3 -1  1  1  0  0  0 -1 -1 -2  0  0 -3 & 1 & 1 & 2 & 0 \\
309 & -1 -1  1  1  1  0  3 -1  2 -1  1  1  0  1 -1 -1 -1 -2  0 -1 -2 & 1 & 1 & 2 & 0 \\
310 & -1 -1  1  1  2 -1  2  0  2 -1  1  1  0  0  0  0 -2 -2  0 -1 -2 & 0 & 0.4142 & 2 & 0.25 \\
311 & -1 -1  1  1  2 -1  3 -1  2 -1  1  1  0  0  0 -1 -1 -2  0 -1 -2 & 1 & 1 & 2 & 0 \\
312 & -1 -1  1  2  0  2  1  1  0 -1  1  1  0 -2 -2  0  1 -1  0 -2 -1 & 0 & 0.1514 & 2 & 0.1891 \\
313 & -1 -1  1  2  0  2  3  3  0 -2  1  1  1 -3 -2 -1  0 -1  0 -2 -3 & 0 & 0 & 2 & 0 \\
314 & -1 -1  1  2  0  2  5  5  1 -3  1  1  2 -4 -2 -2 -1 -2  0 -2 -5 & 0 & 0 & 2 & 0 \\
315 & -1 -1  1  2  1  3  1  1  0 -1  1  1  0 -2 -2  0  1 -1  0 -3 -1 & 1 & 1 & 2 & 0 \\
316 & -1 -1  1  2  1  3  3  3  0 -2  1  1  1 -3 -2 -1  0 -1  0 -3 -3 & 0 & 0.0173 & 2 & 0.2023 \\
317 & -1 -1  1  2  1  3  5  5  1 -3  1  1  2 -4 -2 -2 -1 -2  0 -3 -5 & 0 & 0 & 2 & 0 \\
318 & -1 -1  1  2  2  0  4 -1  3 -2  1  1  0  0 -1 -1 -1 -2  0 -2 -3 & 0 & 0.1794 & 2 & 0.2091 \\
319 & -1 -1  1  2  2  4  3  3 -1 -2  1  1  1 -3 -2 -1  0 -1  0 -4 -3 & 0 & 0.0609 & 2 & 0.2326 \\
320 & -1 -1  1  2  3  5  5  5 -1 -3  1  1  2 -4 -2 -2 -1 -2  0 -5 -5 & 0 & 0 & 2 & 0 \\
321 & -1 -1  1  3  0  3  4  4  1 -3  1  1  1 -3 -2 -1 -1 -2  0 -3 -4 & 0 & 0 & 2 & 0 \\
322 & -1 -1  1  3  1  4  2  2 -1 -2  1  1  0 -2 -2  0  0 -1  0 -4 -2 & 0 & 0.0838 & 2 & 0.2363 \\
323 & -1 -1  1  4  0  4  1 -1 -1 -1  1  1 -2 -1 -2  1  1 -1  0 -4  0 & 1 & 1 & 2 & 0 \\
324 & -1 -1  1  4  0  4  2  0 -2 -1  1  1 -2 -1 -2  0  0  0  0 -4  0 & 0 & 0.5298 & 2 & 0.218 \\
325 & -1 -1  1  4  0  4  2  1 -1 -2  1  1 -1 -1 -2  0  0 -1  0 -4 -1 & 0 & 0.1763 & 2 & 0.2174 \\
326 & -1 -1  1  4  0  4  3  3  0 -3  1  1  0 -2 -2  0 -1 -2  0 -4 -3 & 0 & 0 & 2 & 0 \\
327 & -1 -1  1  4  1  5  3  3 -1 -3  1  1  0 -2 -2  0 -1 -2  0 -5 -3 & 0 & 0 & 2 & 0 \\
328 & -1 -1  1  5  0  5  0  0  0 -2  1  1 -2 -1 -2  2  0 -3  0 -5  0 & 0 & 0 & 2 & 0 \\
329 & -1 -1  1  5  0  5  2  0 -2 -2  1  1 -2 -1 -2  0  0 -1  0 -5  0 & 0 & 0.0551 & 2 & 0.1467 \\
330 & -1 -1  1  5  0  5  2  2  0 -3  1  1 -1 -1 -2  1 -1 -3  0 -5 -2 & 0 & 0 & 2 & 0 \\
331 & -1 -1  1  5  0  5  3  2 -1 -3  1  1 -1 -1 -2  0 -1 -2  0 -5 -2 & 0 & 0 & 2 & 0 \\
332 & -1 -1  1  6  0  6  1  1  0 -3  1  1 -2 -1 -2  2 -1 -4  0 -6 -1 & 0 & 0 & 2 & 0 \\
333 & -1 -1  1  6  0  6  3  1 -2 -3  1  1 -2 -1 -2  0 -1 -2  0 -6 -1 & 0 & 0 & 2 & 0 \\
334 & -1  0 -1  0  0  0  2  1 -1  0  1  1  1 -1  1 -1 -1  0  1  0 -1 & 2 & 2 & 3 & 0 \\
335 & -1  0 -1  1 -1  0  4  3 -1 -1  2  1  1  0  1 -2 -2  0  1  0 -3 & 3 & 3 & 4 & 0 \\
336 & -1  0 -1  1 -1  2  1  1 -2  0  2  2 -1 -1 -1  0  0  0  1 -1  0 & 3 & 3 & 4 & 0 \\
337 & -1  0 -1  3 -1  3  3  3 -4  0  2  2 -1 -1 -2 -2 -2  2  1 -3  0 & 3 & 3 & 4 & 0 \\
338 & -1  0  0  0  0  0  0  0  0  0  0  0  0  0  0  0  0  0  0  0  0 & 0 & 0 & 0 & 0 \\
339 & -1  0  1 -1 -1 -1  2  2 -1 -1  1  0  2  0  2 -1 -1 -1  0  2 -2 & 3 & 3 & 4 & 0 \\
340 & -1  0  1 -1  0 -1  0  0  0  0  0  0  0  0  0  1  0  0  0  1  0 & 1 & 1.2071 & 2 & 0.25 \\
341 & -1  0  1  0 -1  1  1  1 -1  0  1  1  1  0  1 -1 -1 -1  0  0  0 & 3 & 3 & 4 & 0 \\
342 & -1  0  1  0  0  0  0  0  0  0  0  0 -1  0 -1  1  0  0  0  0  0 & 0 & 0 & 1 & 0 \\
343 & -1  0  1  0  0  0  0  1 -1  0  0  0  1 -1  0  0  0  0  0  0  0 & 1 & 1 & 2 & 0 \\
344 & -1  0  1  0  0  0  1  0  1  0  0  0  0  1 -1  0 -1 -1  0  0 -1 & 0 & 0 & 1 & 0 \\
345 & -1  0  1  0  0  0  1  1 -1  0  1  1  1 -1  2 -1 -1 -1  0  0  0 & 3 & 3 & 4 & 0 \\
346 & -1  0  1  0  0  0  1  1  0  0  1  1  1 -1  1 -1  0 -2  0  0 -1 & 1 & 1 & 3 & 0 \\
347 & -1  0  1  0  0  0  1  2 -1  0  1  1  1 -1  1 -1 -1 -1  0  0 -1 & 2 & 2 & 3 & 0 \\
348 & -1  0  1  0  1 -1  1 -1  0  0  0  0  0  0  0  0  0  0  0  0  0 & 1 & 1.299 & 2 & 0.25 \\
\rowfont{\bfseries}
349 & -1  0  1  0  1 -1  1  1  2  0  0  0  0  0  0  0 -1 -1  0  0 -2 & 0 & 0.4142 & 1 & 0.25 \\
350 & -1  0  1  0  1  1  1  3 -2  0  1  1  1 -2  0 -1 -1  0  0 -1 -1 & 2 & 2 & 3 & 0 \\
351 & -1  0  1  1 -1  1  1  2 -1  0  1  1  0  0  0 -1 -1 -1  0  0 -1 & 2 & 2 & 3 & 0 \\
352 & -1  0  1  1 -1  2  1  1 -1  0  1  1  0  0  0 -1 -1 -1  0 -1  0 & 2 & 2 & 3 & 0 \\
353 & -1  0  1  1  0  1  1  1 -1  0  1  1  0 -1  1 -1 -1 -1  0 -1  0 & 2 & 2 & 3 & 0 \\
354 & -1  0  1  1  0  1  2  2  0 -1  0  0  1 -2 -1 -1  0 -1  0 -1 -2 & 0 & 0 & 1 & 0 \\
355 & -1  0  1  1  1  0  2  0  2 -1  0  0  0  0 -1  0 -1 -1  0 -1 -2 & 0 & 0 & 1 & 0 \\
356 & -1  0  1  1  1  2  0  0  0  0  0  0  0 -1 -1  0  1 -1  0 -2  0 & 0 & 0.1784 & 1 & 0.2185 \\
357 & -1  0  1  1  1  2  1  3 -3  0  1  1  0 -2 -1 -1 -1  1  0 -2  0 & 2 & 2 & 3 & 0 \\
358 & -1  0  1  1  1  2  2  2  0 -1  0  0  1 -2 -1 -1  0 -1  0 -2 -2 & 0 & 0 & 1 & 0 \\
359 & -1  0  1  1  2  3  2  2 -1 -1  0  0  1 -2 -1 -1  0 -1  0 -3 -2 & 0 & 0 & 1 & 0 \\
360 & -1  0  1  2  1  1  2  1 -1 -1  1  0  0 -1  1 -1 -1 -1  0 -2 -1 & 1 & 1 & 2 & 0 \\
361 & -1  0  1  3 -3  4  3  2 -1  0  1  1 -2  2 -2 -1 -2 -1  0 -1 -2 & 2 & 2 & 3 & 0 \\
362 & -1  0  1  3 -1  3  2  1 -1 -1  1  0 -1  1 -1 -1 -1 -1  0 -2 -1 & 1 & 1 & 2 & 0 \\
363 & -1  0  1  3 -1  3  2  1 -1  0  1  1 -2  0 -2  0  0  0  0 -2 -1 & 2 & 2 & 3 & 0 \\
364 & -1  0  1  3  0  3  3  0 -3  0  1  0 -2 -1 -1 -1 -1  1  0 -3  0 & 1 & 1 & 2 & 0 \\
365 & -1  0  1  7  2  5  5  2 -5 -3  2  0 -3 -2 -1 -2 -2  1  0 -7  0 & 1 & 1 & 3 & 0 \\
366 & -1  1 -1 -3  3  1 -1 -2 -1  2  0  2  2 -1 -2 -1  0  1  1  0  2 & 5 & 5 & 6 & 0 \\
367 & -1  1 -1 -3  3  1  0 -1 -1  2  0  2  2 -1 -2 -2 -1  1  1  0  1 & 4 & 4 & 5 & 0 \\
368 & -1  1 -1 -2  2  1 -2 -1  1  2  0  2  1 -1 -2  0  0  0  1  0  1 & 4 & 4 & 5 & 0 \\
369 & -1  1 -1 -2  2  1 -1 -1  0  2  0  2  1 -1 -2 -1  0  1  1  0  1 & 4 & 4 & 5 & 0 \\
370 & -1  1 -1 -2  2  1  0  0  0  2  0  2  1 -1 -2 -2 -1  1  1  0  0 & 3 & 3 & 4 & 0 \\
371 & -1  1 -1 -1  2  1 -1 -1  1  2  0  2  0 -1 -2 -1  0  1  1 -1  0 & 3 & 3 & 4 & 0 \\
372 & -1  1 -1 -1  2  1  0  0  0  2  0  2  0 -1 -2 -2 -1  2  1 -1  0 & 3 & 3 & 4 & 0 \\
373 & -1  1 -1  0  0  0 -3 -1  2  2  0  2 -1  2 -1  1 -1 -2  1  0  1 & 4 & 4 & 5 & 0 \\
374 & -1  1 -1  1  0  1  4  4 -1 -2  1  1  1 -3 -1 -1 -1  0  0 -1 -4 & 0 & 0 & 2 & 0 \\
375 & -1  1 -1  1  1  2  4  4 -1 -2  1  1  1 -3 -1 -1 -1  0  0 -2 -4 & 0 & 0.0942 & 2 & 0.1859 \\
376 & -1  1 -1  1  2  3  4  4 -2 -2  1  1  1 -3 -1 -1 -1  0  0 -3 -4 & 0 & 0.2038 & 2 & 0.1945 \\
377 & -1  1 -1  2  0  2  4  3 -1 -2  1  1  0 -2 -1 -1 -1  0  0 -2 -3 & 0 & 0.1794 & 2 & 0.2091 \\
378 & -1  1 -1  2  0  2  6  5 -2 -3  2  1  0 -3 -1 -2 -2  1  0 -2 -4 & 1 & 1 & 3 & 0 \\
379 & -1  1  0  0  0  0  3  3 -1  0  1  1  2 -1  1 -2 -2  0  0  0 -2 & 3 & 3 & 4 & 0 \\
\rowfont{\bfseries}
380 & -1  1  0  0  2  2  1  1  0  0 -1  1  1 -1 -1 -1  0 -1  0 -2 -1 & 0 & 0.2071 & 1 & 0.25 \\
381 & -1  1  0  1 -1  0  3  3 -1  0  1  1  1  0  1 -2 -2  0  0  0 -2 & 3 & 3 & 4 & 0 \\
382 & -1  1  0  1  0  1  1  1 -1  0  1  1 -1 -2  0  0  0  0  0 -1  0 & 1 & 1.0989 & 3 & 0.1682 \\
383 & -1  1  0  1  0  1  3  3 -1  0  1  1  1 -1  0 -2 -2  0  0 -1 -2 & 2 & 2 & 3 & 0 \\
384 & -1  1  0  1  1  1  1  1 -1  0  0  0 -1 -1 -1  0 -1  1  0 -1  0 & 0 & 0.25 & 1 & 0.25 \\
385 & -1  1  0  1  1  1  1  2 -1  0  1  1  0 -2  0  0  0  0  0 -2 -1 & 2 & 2 & 3 & 0 \\
386 & -1  1  0  2  1  1  1  1 -1  0  1  1 -1 -2  0  0  0  0  0 -2  0 & 2 & 2 & 3 & 0 \\
387 & -1  1  1 -1 -1 -1  2  2 -2 -1  0  0  2  0  2 -1 -1  0 -1  2 -1 & 3 & 3 & 4 & 0 \\
388 & -1  1  1 -1 -1  1  0  1 -1 -1  1  0 -1 -1 -1  2  0  1 -1  0  0 & 1 & 1.095 & 3 & 0.166 \\
389 & -1  1  1  0  0  0  1  1  0  0 -1 -1  1 -1  1  0  0  0  0  0 -1 & 1 & 1 & 2 & 0 \\
390 & -1  1  1  0  0  0  2  1 -1 -1 -1 -1  2 -1  1  0  0  0  0  0 -1 & 2 & 2 & 3 & 0 \\
391 & -1  1  1  0  1 -1  1  1  0 -1  0  1 -1 -1 -1  1 -1  1 -1  0 -1 & 1 & 1 & 2 & 0 \\
392 & -1  1  1  0  5 -5  2 -1  1  0  0  2  1 -1  2 -1 -3 -3  0  0 -1 & 3 & 3 & 5 & 0 \\
393 & -1  1  1  1  1 -1  2  1  1 -1  0  1 -1 -1 -1  0 -1  1 -1  0 -2 & 1 & 1 & 2 & 0 \\
394 & -1  1  1  1  1  1  1  1 -1 -1  0  0  1 -1  1  0  0 -1 -1 -2 -1 & 0 & 0.25 & 2 & 0.25 \\
395 & -1  1  1  1  2 -1  2 -1  1  0  0  0  0  0  0 -1 -1 -1  0 -1 -1 & 1 & 1 & 2 & 0 \\
396 & -1  1  1  1  2  2  1  3 -2 -1  0  1  1 -2  0 -1 -1  0 -1 -3 -1 & 1 & 1 & 2 & 0 \\
397 & -1  1  1  1  2  2  2  2 -1 -1  0  0  1 -2  0 -1  0 -1 -1 -3 -2 & 0 & 0 & 1 & 0 \\
398 & -1  1  1  2 -1  1  2  1 -1 -1 -1 -1  0  0  0  0  0  0  0 -1 -1 & 1 & 1 & 2 & 0 \\
399 & -1  1  1  2  1  2  1  1 -1 -1  0  0  0 -1  0  0  0 -1 -1 -3 -1 & 0 & 0 & 1 & 0 \\
400 & -1  1  1  2  1  2  1  2 -2 -1  0  1  0 -1  0 -1 -1  0 -1 -3  0 & 1 & 1 & 2 & 0 \\
401 & -1  1  1  2  1  2  2  2 -2 -1  0  0  0 -1  0 -1 -1  0 -1 -3 -1 & 0 & 0 & 1 & 0 \\
402 & -1  1  1  2  2  2  3  3 -2 -2  1  0  1 -2  1 -1 -1 -1 -1 -4 -3 & 0 & 0 & 2 & 0 \\
403 & -1  1  1  5  1  4  4  2 -4 -2  1  0 -2 -1 -1 -2 -2  1 -1 -5  0 & 0 & 0.2731 & 2 & 0.1695 \\
404 & -1  1  2 -1  1 -2  1  0  1 -1 -1  0  0  0  0  1 -1 -1 -1  1 -1 & 1 & 1 & 2 & 0 \\
405 & -1  1  2  0  0  0  0  0  0  0 -1 -1  1  0  1  0  1 -1 -1  0  0 & 1 & 1 & 2 & 0 \\
406 & -1  1  2  0  0  0  1  0  1 -1 -1  0 -1  1 -2  1 -1 -1 -1  0 -1 & 0 & 0 & 1 & 0 \\
407 & -1  1  2  0  0  0  1  1 -1 -1 -1 -1  2 -1  1  0  0  0 -1  0  0 & 2 & 2 & 3 & 0 \\
408 & -1  1  2  0  0  0  1  1  0  0  0  0  1 -1  1 -1  0 -2 -1  0 -1 & 0 & 0.2071 & 2 & 0.25 \\
409 & -1  1  2  0  1 -1  1  0  1 -1 -1  0 -1  0 -1  1 -1 -1 -1  0 -1 & 0 & 0 & 1 & 0 \\
410 & -1  1  2  1  0  1  1  1  0 -1 -1  0  1 -2 -1 -1  1 -2 -1 -1 -1 & 0 & 0 & 1 & 0 \\
411 & -1  1  2  1  0  1  1  2 -1 -1 -1  0  1 -2 -1 -1  0 -1 -1 -1 -1 & 0 & 0 & 1 & 0 \\
412 & -1  1  2  1  1  0  1 -1  1  0  0  0 -1  0 -2  0  0  0 -1 -1  0 & 0 & 0.2035 & 2 & 0.2107 \\
413 & -1  1  2  1  2 -1  2 -1  1 -1 -1  0 -1  0 -1  0 -1 -1 -1 -1 -1 & 0 & 0 & 1 & 0 \\
414 & -1  1  2  1  2  3  1  1  0 -1 -1  0  1 -2 -1 -1  1 -2 -1 -3 -1 & 0 & 0 & 1 & 0 \\
415 & -1  1  2  1  2  3  1  2 -1 -1 -1  0  1 -2 -1 -1  0 -1 -1 -3 -1 & 0 & 0 & 1 & 0 \\
416 & -1  1  2  2  0  2  0  2 -2  1  0 -1 -1 -1 -1 -1 -1  1 -1 -2  0 & 0 & 0.2361 & 1 & 0.25 \\
417 & -1  2  1 -1  1  1  4  4 -1 -2  0 -1  2 -3  0 -1 -1  0 -1  0 -4 & 0 & 0.0437 & 2 & 0.1724 \\
418 & -1  2  1  0  0  0  2  2 -1  0 -1 -1  1 -1  1 -1 -1  1 -1  0 -1 & 1 & 1.0097 & 2 & 0.0985 \\
419 & -1  2  1  0  0  0  3  3 -1 -1 -1 -1  1 -2  1 -1 -1  1 -1  0 -2 & 1 & 1 & 2 & 0 \\
420 & -1  2  2 -1 -2  2  1  0  1 -1  0 -1 -1  0 -1  1  0 -1 -2  0 -1 & 0 & 0 & 1 & 0 \\
421 & -1  2  2 -1 -1 -1  1  2 -2 -1 -1  0  2  0  2 -1 -1  0 -2  2  0 & 3 & 3 & 4 & 0 \\
422 & -1  2  2  0 -2  2  1  1  1 -1  0 -1 -1  0 -1  1  0 -1 -2  0 -2 & 0 & 0 & 1 & 0 \\
423 & -1  2  2  1  0  1  1  1  0  0 -1 -1  0 -1  0  0  0 -1 -1 -1 -1 & 0 & 0.069 & 1 & 0.157 \\
424 & -1  2  2  1  0  1  2  2 -1  0 -1 -1  0 -1  0 -1 -1  0 -1 -1 -1 & 0 & 0.0833 & 1 & 0.2233 \\
425 & -1  2  2  1  2  2  1  1  0 -1 -1  0  1 -2  0 -1  1 -2 -2 -3 -1 & 0 & 0 & 1 & 0 \\
426 & -1  2  2  1  2  3  3  4 -3 -1  0 -1  1 -2 -1 -2 -2  1 -2 -3 -2 & 0 & 0 & 1 & 0 \\
427 & -1  2  2  2 -1  2  2  2 -1  0 -1 -1 -1  0 -1 -1 -1  0 -1 -1 -1 & 0 & 0 & 1 & 0 \\
428 & -1  2  2  2  1  2  0  0  0 -1 -1  0  0 -1  0  0  1 -2 -2 -3  0 & 0 & 0 & 1 & 0 \\
429 & -1  2  2  2  1  2  0  1 -1 -1 -1  0  0 -1  0  0  0 -1 -2 -3  0 & 0 & 0 & 1 & 0 \\
430 & -1  2  2  3  2  1  0  0  0 -1  0 -1 -1 -2  1  1  0 -2 -2 -3  0 & 0 & 0 & 1 & 0 \\
431 & -1  2  2  3  4 -1  2 -2  0 -1  0 -1 -1 -2  1 -1  0 -1 -2 -3  0 & 0 & 0 & 1 & 0 \\
432 & -1  2  3  0  0  0  0  1 -1  0 -1 -1  1 -1  1  0  0 -1 -2  0  0 & 1 & 1 & 2 & 0 \\
433 & -1  2  3  0  1 -1  0  0  0  1  0 -1 -1 -1 -1  1 -2  1 -2  0  0 & 1 & 1 & 2 & 0 \\
434 & -1  2  3  1  2 -2  0  0  0  1  0 -1 -2 -2  0  2 -2  1 -2  0  0 & 2 & 2 & 3 & 0 \\
435 & -1  3  3  0 -3  3  1  1  1 -1 -1 -1 -2  1 -2  1 -1 -1 -3  0 -1 & 0 & 0 & 1 & 0 \\
436 & -1  3  3  0  0  0  2  3 -3  0 -1 -1  2 -1  1 -2 -2  1 -3  0  0 & 2 & 2 & 3 & 0 \\
437 & -1  3  3  1  2  3  2  4 -3 -1 -1 -1  1 -2 -1 -2 -2  1 -3 -3 -1 & 0 & 0 & 1 & 0 \\
438 & -1  3  3  2 -2  1  1  1  0  2 -1 -2 -1  0  1 -2  0 -1 -2 -1 -1 & 1 & 1 & 2 & 0 \\
439 & -1  3  3  3  3 -3  4  1  3 -2 -1  0 -2 -2  0 -1 -2  0 -3  0 -4 & 0 & 0.0834 & 2 & 0.1114 \\
440 & -1  3  4  0 -2  2  0  3 -3  0 -2 -2  1  1  0 -1 -1  1 -3  0  0 & 2 & 2 & 3 & 0 \\
441 & -1  3  4  3 -1  4  3  3 -3 -1 -1 -1 -1 -1 -1 -2 -2  0 -3 -3  0 & 0 & 0.0001 & 2 & 0.0323 \\
442 & -1  3  4  3  0  3  3  3 -3 -1 -1 -1 -1 -2  0 -2 -2  0 -3 -3  0 & 0 & 0.0083 & 2 & 0.0999 \\
443 & -1  4  3  1  1  1  3  4 -1 -1 -1 -1  1 -3  1 -1 -1 -1 -3 -2 -3 & 0 & 0 & 2 & 0 \\
444 & -1  4  4  2 -2  1  2  2 -1  2 -2 -2 -1  0  1 -2  0 -1 -3 -1 -2 & 1 & 1 & 2 & 0 \\
445 & -1  4  4  2  3 -2  3 -3  1  2 -2 -2 -2 -1  0 -1  1  1 -3 -2 -1 & 2 & 2 & 3 & 0 \\
446 & -1  4  4  5  4 -7  5 -2  3  2 -2  0 -1 -2  3 -4  0 -3 -3 -2 -3 & 2 & 2.0941 & 4 & 0.2057 \\
447 & -1  4  5  2 -2  2 -1  1 -2  2 -1 -3 -1 -1  1 -1  0  0 -4 -2  1 & 1 & 1.1787 & 3 & 0.2295 \\
448 & -1  5  6  3 -3  3  3  5 -5  1 -1 -2  1 -1 -1 -4 -4  1 -5 -3  0 & 1 & 1 & 3 & 0 \\
449 & -1  6  6  3 -2  3  3  2 -5  2 -2 -2 -2 -2 -1 -1  0  1 -5 -3  0 & 2 & 2 & 4 & 0 \\
450 & -1  6  7  3 -2  3 -1  2 -3  2 -2 -4 -2 -2  1 -1  0  0 -6 -3  1 & 1 & 1 & 3 & 0 \\
451 & 0 -2 -2  0  0  0 -1  1 -1  2  2  0 -2  1 -1  0 -2  2  2  0  1 & 3 & 3 & 5 & 0 \\
452 & 0 -2  2  0  0  0  0 -2 -2  1  1  0 -1  1  0  1  1  0  0  0  2 & 4 & 4 & 5 & 0 \\
453 & 0 -1 -1 -5  5  0 -1 -1  1  4  3  0  1 -2 -1  0 -2  0  1  0  1 & 6 & 6 & 8 & 0 \\
454 & 0 -1 -1 -5  5  0  0  0  0  4  3  0  1 -2 -1 -1 -3  1  1  0  0 & 5 & 5 & 7 & 0 \\
455 & 0 -1 -1 -1  1  0 -1 -1  0  1  1 -1  0  1  1  1 -1  2  1  0  1 & 5 & 5 & 6 & 0 \\
456 & 0 -1 -1 -1  2  1  0 -1  1  2  2  0 -1 -1 -1  1 -1  0  1 -1  0 & 3 & 3 & 4 & 0 \\
457 & 0 -1 -1  0  0  0 -1 -1 -1  2  1  0 -2  2 -1 -1 -1  1  1  0  1 & 2 & 2 & 4 & 0 \\
458 & 0 -1 -1  0  0  0 -1 -1  0  1  1 -1 -1  2  1  1 -1  2  1  0  1 & 5 & 5 & 6 & 0 \\
459 & 0 -1 -1  0  0  0 -1 -1  1  2  1  0 -2  1 -1  0  0  0  1  0  1 & 2 & 2 & 4 & 0 \\
460 & 0 -1 -1  0  0  0  0 -1  1  1  1 -1 -1  1  1  1  0  1  1  0  0 & 4 & 4 & 5 & 0 \\
461 & 0 -1 -1  0  0  0  0  0  0  1  1 -1 -1  1  1  1 -1  2  1  0  0 & 4 & 4 & 5 & 0 \\
462 & 0 -1 -1  0  0  0  0  0  0  2  1  0 -2  1 -1 -1 -1  1  1  0  0 & 1 & 1 & 3 & 0 \\
463 & 0 -1  1  0  0  0  2  0  2 -1  1  1  1  1 -1 -1 -1 -2  0  0 -2 & 1 & 1 & 2 & 0 \\
464 & 0 -1  1  1  2  3  3  3 -1 -2  1  0  1 -2 -1 -1 -1 -1  0 -3 -3 & 0 & 0 & 1 & 0 \\
465 & 0 -1  1  2  0  2  2  2  0 -2  1  0  0 -1 -1  0 -1 -1  0 -2 -2 & 0 & 0 & 1 & 0 \\
466 & 0 -1  1  2  1  3  2  2 -1 -2  1  0  0 -1 -1  0 -1 -1  0 -3 -2 & 0 & 0 & 1 & 0 \\
467 & 0  0  0 -7  4 -5 -3  2  5  4  2 -1  3 -2  1  0 -2 -1  0  3 -2 & 7 & 7 & 9 & 0 \\
468 & 0  0  0 -7  5 -6 -1 -5 -4  4  1 -2  3 -1  2 -2  1  4  0  2  5 & 10 & 10 & 12 & 0 \\
469 & 0  0  0 -5  4 -4  0 -3 -3  3  1 -1  2 -1  1 -2  0  3  0  1  3 & 6 & 6.182 & 8 & 0.1553 \\
470 & 0  0  0 -4  0 -4 -1 -1  1  3  0 -2  1  1  2  0  0  1  0  4  1 & 6 & 6 & 8 & 0 \\
471 & 0  0  0 -4  0 -4  0  0  0  3  0 -2  1  1  2 -1 -1  2  0  4  0 & 5 & 5 & 7 & 0 \\
472 & 0  0  0 -4  1 -3 -1 -1  0  2  1 -1  2 -1  1 -1  1  2  0  3  1 & 6 & 6 & 7 & 0 \\
473 & 0  0  0 -4  3 -3 -4 -1  3  1  2  2  2 -2  2  2  0 -2  0  3  1 & 8 & 8 & 9 & 0 \\
474 & 0  0  0 -4  4  0 -4 -4 -2  2  1 -2  2 -1  1  2  1  2  0  0  6 & 8 & 8.0275 & 10 & 0.1268 \\
475 & 0  0  0 -4  4  0 -1 -1 -1  2  2  0  2 -2 -1 -1 -1  1  0  0  1 & 3 & 3.0656 & 5 & 0.2394 \\
476 & 0  0  0 -3 -1 -3 -1  1 -1  2  0 -2  1  2  2  0 -2  2  0  4  1 & 5 & 5.0883 & 7 & 0.2088 \\
477 & 0  0  0 -3  0 -3 -1  1  1  2  1 -1  1  1  1  0 -1  1  0  3 -1 & 5 & 5 & 6 & 0 \\
478 & 0  0  0 -3  1 -3 -1  2  2  2  2 -1  1  1  1  0 -2  0  0  2 -2 & 5 & 5 & 6 & 0 \\
479 & 0  0  0 -3  2 -3  0 -2 -2  2  1 -1  1  0  1 -1  0  2  0  1  2 & 5 & 5 & 6 & 0 \\
480 & 0  0  0 -3  3 -2 -1 -3 -2  2  1 -2  1 -1  0  0  1  2  0  0  3 & 5 & 5 & 6 & 0 \\
481 & 0  0  0 -3  3 -1 -2 -1  1  1  2  1  2 -2  0  0  0  0  0  1  1 & 5 & 5 & 6 & 0 \\
482 & 0  0  0 -3  3 -1  0 -1 -1  2  1 -1  1 -1  1 -1 -1  0  0  0  1 & 3 & 3 & 4 & 0 \\
483 & 0  0  0 -3  3 -1  0  0  0  2  1 -1  1 -1  1 -1 -2 -1  0  0  0 & 2 & 2 & 3 & 0 \\
484 & 0  0  0 -3  3  0 -1 -1 -1  2  2  0  1 -2  1  0  0  0  0  0  2 & 4 & 4.1432 & 6 & 0.1845 \\
485 & 0  0  0 -3  3  0  0  0  0  1  1 -1  2 -1  1 -2 -2  0  0  0  0 & 1 & 1 & 3 & 0 \\
486 & 0  0  0 -2 -1 -2 -2  2  1  2  2 -1  0  1  1  2 -2  0  0  3  0 & 6 & 6 & 7 & 0 \\
487 & 0  0  0 -2  0 -2 -2  2  2  2  2 -1  0  0  1  2 -2 -1  0  2  0 & 5 & 5 & 6 & 0 \\
488 & 0  0  0 -2  0 -2 -1 -1  0  2  0 -1  0  1  1  0  0  1  0  2  1 & 4 & 4 & 5 & 0 \\
489 & 0  0  0 -2  0 -2 -1  1  1  2  2 -1  0  1  1  1 -2  0  0  2  0 & 5 & 5 & 6 & 0 \\
490 & 0  0  0 -2  1 -2  0 -1 -1  2  2 -1  0  1  1  0 -1  1  0  1  1 & 5 & 5 & 6 & 0 \\
491 & 0  0  0 -2  1 -1 -2 -1 -1  2  1 -1  0  1  1  1 -1  1  0  1  2 & 5 & 5 & 6 & 0 \\
492 & 0  0  0 -2  1 -1 -1 -1 -1  2  2 -1  0  1  1  1 -1  1  0  1  2 & 6 & 6 & 7 & 0 \\
493 & 0  0  0 -2  1 -1  0 -5  5  1 -1 -3  1  3  3 -1  1 -2  0  1  0 & 5 & 5 & 7 & 0 \\
494 & 0  0  0 -2  1  2 -1 -1  1  2  1  1  0  1 -1  0 -1 -1  0 -1  0 & 3 & 3 & 4 & 0 \\
495 & 0  0  0 -2  2 -2 -2 -2 -2  2  0 -1  0  0  1  0  0  1  0  0  2 & 3 & 3 & 4 & 0 \\
496 & 0  0  0 -2  2  0 -2 -2 -1  1  1 -1  1  0  1  1  0  1  0  0  3 & 5 & 5 & 6 & 0 \\
497 & 0  0  0 -2  2  0 -2 -2  0  0  0 -1  1 -1  1  1  1  1  0  0  2 & 3 & 3.0811 & 4 & 0.141 \\
498 & 0  0  0 -2  2  0 -1 -1 -1  1  1 -1  1 -1 -1  0  0  1  0  0  1 & 2 & 2 & 3 & 0 \\
499 & 0  0  0 -2  2  0 -1  1 -1  1  3  2  1  0 -2  0 -3  2  0  0  1 & 5 & 5 & 7 & 0 \\
500 & 0  0  0 -1 -1 -2 -2 -2  0  2  0 -1 -1  2  1  1  0  1  0  2  2 & 5 & 5 & 6 & 0 \\
501 & 0  0  0 -1 -1 -1 -1  1  0  2  1 -1 -1  1  1  2 -1  1  0  2  0 & 5 & 5 & 6 & 0 \\
502 & 0  0  0 -1 -1 -1  0  0  0  2  1 -1 -1  1  1  2 -1  1  0  2  0 & 5 & 5 & 6 & 0 \\
503 & 0  0  0 -1 -1  2 -1 -1  0  2  1  1 -1  2 -1  1 -1 -1  0  0  1 & 4 & 4 & 5 & 0 \\
504 & 0  0  0 -1  0 -1 -2 -2  0  2  0 -1 -1  2  1  1  0  1  0  1  2 & 5 & 5 & 6 & 0 \\
505 & 0  0  0 -1  0 -1  0 -1 -1  2  2 -1 -1  1  1  1 -1  1  0  1  1 & 5 & 5 & 6 & 0 \\
506 & 0  0  0 -1  0 -1  0  0  0  1  0 -1  0  1  1  0 -1  1  0  1  0 & 2 & 2 & 3 & 0 \\
507 & 0  0  0 -1  1 -1  0 -1 -1  1  1 -1  0  0  0  0  0  1  0  0  1 & 2 & 2 & 3 & 0 \\
508 & 0  0  0 -1  1 -1  0  0  0  0  1  1  1 -1  0 -1 -1  1  0  1  0 & 2 & 2 & 3 & 0 \\
509 & 0  0  0 -1  1  0  0  0  0  1  0 -1  0  0  0  0 -1  1  0  0  0 & 1 & 1 & 2 & 0 \\
510 & 0  0  0  0  0  0  0 -1 -1  1  1 -1 -1  1 -1  0  0  1  0  0  1 & 2 & 2 & 3 & 0 \\
511 & 0  0  0  0  0  0  0  0  0 -1  0 -1  0  0  1  1  0 -1  0  0  0 & 0 & 0 & 1 & 0 \\
512 & 0  0  0  0  0  0  0  0  0 -1  1  1 -1 -1 -1  1  1 -1  0  0  0 & 1 & 1 & 2 & 0 \\
513 & 0  1 -1 -5  6  2 -2 -2  2  4  1  1  1 -2 -1 -1 -2 -1  0 -2  0 & 4 & 4 & 6 & 0 \\
514 & 0  1 -1 -4  1  4 -1 -1  0  2  0  2  2 -1 -2 -1  1 -2  0  0  1 & 4 & 4 & 5 & 0 \\
515 & 0  1 -1 -3  3  1 -3 -3  0  1  0  2  2 -1 -2  1  1 -1  0  0  3 & 5 & 5 & 6 & 0 \\
516 & 0  1 -1 -3  4  1  0 -1  1  2  1  1  1 -2 -1 -1 -1  0  0 -1  0 & 3 & 3 & 4 & 0 \\
517 & 0  1 -1 -3  4  2  0 -2  2  2  1  1  1 -2 -1 -1  0 -1  0 -2  0 & 3 & 3 & 4 & 0 \\
518 & 0  1 -1 -3  4  2  2  2 -2  3  0  1  0 -1 -1 -3 -3  1  0 -2  0 & 2 & 2 & 4 & 0 \\
519 & 0  1 -1 -2  1  1 -3 -1 -3  1  0 -1  0  0  0  2  0  2  0  0  4 & 5 & 5 & 6 & 0 \\
520 & 0  1 -1 -2  2 -1  0 -3 -3  1 -1  1  1  0 -1 -1  1  2  0  0  3 & 4 & 4 & 5 & 0 \\
521 & 0  1 -1 -1  0  1 -1 -1  0  2  0  2 -1  2 -1  1 -1 -2  0  0  1 & 4 & 4 & 5 & 0 \\
522 & 0  1 -1 -1  1 -1  0  3  3  1  1  0  0 -1  2  1 -2 -2  0  1 -3 & 3 & 3 & 4 & 0 \\
523 & 0  1 -1 -1  1  0 -3 -1 -3  1  0 -1 -1  0  1  2  0  2  0  0  4 & 5 & 5 & 6 & 0 \\
524 & 0  1 -1 -1  1  0 -2 -1  1  1  0  2  0  1 -1  1 -1 -2  0  0  1 & 3 & 3 & 4 & 0 \\
525 & 0  1 -1 -1  1  0 -1  0 -1  1  0  0  0  0  1  0 -1  0  0  0  1 & 2 & 2 & 3 & 0 \\
526 & 0  1  1 -1  1  0 -1 -1  1  1  1  0  0  1 -1  1 -1 -1 -1  0  1 & 3 & 3 & 4 & 0 \\
527 & 0  1  1  0  2  2 -1 -2  1  1  0 -2 -1  0 -1  1  0  1 -1 -2  1 & 2 & 2 & 3 & 0 \\
528 & 0  1  1  0  5  5 -2 -3  1  2  1 -3 -2 -1 -3  2 -1  2 -1 -5  2 & 3 & 3 & 5 & 0 \\
\rowfont{\bfseries}
529 & 0  1  1  1  1 -1  1 -1  1  0  0 -1 -1 -1  1  0  0  0 -1  0 -1 & 0 & 0.25 & 1 & 0.25 \\
530 & 0  1  1  2  1 -2  1 -1 -1  1  0  1 -1  1  0 -1 -1  0 -1 -1  0 & 2 & 2 & 3 & 0 \\
531 & 0  1  1  4  4 -5  3 -3  0  1  0  2 -1 -1  2 -3  0 -2 -1 -3  0 & 2 & 2.3249 & 4 & 0.1815 \\
532 & 0  1  1  4  5 -7  2 -5 -3  2  0  3 -2 -1  3 -2  1  0 -1 -2  3 & 7 & 7 & 9 & 0 \\
533 & 0  1  1  6  5 -7  4 -5 -1  2  0  3 -2 -1  3 -4  1 -2 -1 -4  1 & 5 & 5 & 7 & 0 \\
534 & 0  2 -2 -3  3  2 -1 -1 -1  1  0  2  2 -2 -2 -1  0  0  0  0  1 & 3 & 3.0349 & 4 & 0.1041 \\
535 & 0  2 -2 -3  4  2 -1  1 -2  1  0  1  2 -2 -1 -1 -2  1  0 -1  1 & 3 & 3.0522 & 4 & 0.2413 \\
536 & 0  2 -2 -2  2  0 -3 -2 -3  1 -1  0  0 -1  1  2  1  2  0  0  5 & 6 & 6.0637 & 7 & 0.228 \\
537 & 0  2 -2  0  2 -2  0 -2 -2  1 -1  1 -1 -1  1  0  1  1  0  0  2 & 3 & 3.2361 & 4 & 0.25 \\
538 & 0  2 -2  0  5  5 -2 -2  2  1  0  0 -1 -2 -3  1 -1  1  0 -5  0 & 1 & 1.2107 & 3 & 0.2346 \\
539 & 0  2  2 -1  1  1  3  3  0 -2  0 -1  2 -3  0 -1  0 -1 -2  0 -3 & 0 & 0.0334 & 2 & 0.2183 \\
540 & 0  2  2  1 -1  1  1  1 -1  1 -1 -1 -1  0  0  0  0  0 -2 -1 -1 & 0 & 0.1278 & 1 & 0.1768 \\
541 & 0  2  2  1 -1  1  1  1 -1  1  0 -1  1 -1  0 -2 -1  0 -2 -1  0 & 1 & 1 & 2 & 0 \\
542 & 0  2  2  1  1 -1  2 -2  1  1  0 -1 -2 -1  0  0  0  0 -2  0 -1 & 1 & 1 & 2 & 0 \\
543 & 0  2  2  1  1 -1  3 -3  0  1  0 -1 -2 -1  0 -1  1  1 -2  0  0 & 2 & 2.0035 & 3 & 0.1258 \\
544 & 0  2  2  1  3 -3  1 -1  1  0  0  0 -2 -2  1  1 -1 -1 -2  0 -1 & 0 & 0.365 & 2 & 0.2117 \\
545 & 0  2  2  5  6 -7  5 -4  1  1  0  2 -1 -2  3 -4  0 -3 -2 -4 -1 & 3 & 3 & 5 & 0 \\
546 & 0  3 -3 -3  3  0 -3 -3 -3  2  0  1  1  0  2  2  0  2  0  0  6 & 10 & 10.1105 & 12 & 0.1165 \\
547 & 0  3  3 -1  1  1  4  5 -1 -2  0 -1  2 -4  0 -2 -1 -1 -3  0 -4 & 0 & 0 & 2 & 0 \\
548 & 0  3  3  1 -2  1  1  1 -1  1 -1 -1  0  0  0 -1  0 -1 -3  0 -1 & 1 & 1 & 2 & 0 \\
549 & 0  3  3  1  1  1  3  3  0 -2  0 -1  1 -3  1 -1  0 -2 -3 -2 -3 & 0 & 0 & 2 & 0 \\
550 & 0  3  3  1  1  1  3  4 -1 -2  0 -1  1 -3  1 -1 -1 -1 -3 -2 -3 & 0 & 0 & 2 & 0 \\
551 & 0  3  3  2  2 -2  3 -3  0  1 -1 -1 -2 -1  0 -1  1  1 -3 -1  0 & 2 & 2.0178 & 3 & 0.25 \\
552 & 0  3  3  2  3 -3  2 -3  3  0 -1 -2 -2 -2  2  0  1 -1 -3  0 -2 & 1 & 1.1565 & 2 & 0.1695 \\
553 & 0  3  3  2  4 -2  1 -1 -1 -1 -1  0 -2 -1 -1  1 -2  1 -3 -2  0 & 0 & 0.067 & 2 & 0.1508 \\
554 & 0  3  3  3 -2  2  3  1 -3  1 -1 -1 -2  0 -1 -1  0  1 -3 -2 -1 & 1 & 1.0164 & 2 & 0.2309 \\
555 & 0  3  3  3 -1  3  1  2 -2  1 -1 -2 -1 -1 -1 -2 -1  1 -3 -3  0 & 0 & 0 & 1 & 0 \\
556 & 0  3  3  3  6 -3  2 -2 -2 -1 -1  1 -3 -2 -1  1 -2  1 -3 -3  0 & 1 & 1 & 3 & 0 \\
557 & 0  3  3  5  4 -7  5 -2  3  1 -1  1 -1 -2  3 -4  0 -3 -3 -2 -3 & 2 & 2 & 4 & 0 \\
558 & 0  3  3  5  5 -7  5 -3  2  1 -1  1 -1 -2  3 -4  0 -3 -3 -3 -2 & 2 & 2 & 4 & 0 \\
559 & 0  4  4  1  2 -2  2 -2  1  1 -2 -2 -1  0  0 -1  0  1 -4 -1 -1 & 1 & 1 & 2 & 0 \\
560 & 0  4  4  2 -4  4  1  0 -1 -1 -1 -2 -2  1 -2  1  1 -1 -4  0  0 & 1 & 1.1946 & 3 & 0.1836 \\
561 & 0  4  4  2 -2  2  2  2 -2  1 -2 -2 -1  0  0 -1  0  0 -4 -2 -2 & 0 & 0 & 1 & 0 \\
562 & 0  4  4  2 -2  2  2  4 -4  0 -1 -1  1 -1 -1 -3 -3  1 -4 -2  0 & 0 & 0.0393 & 2 & 0.124 \\
563 & 0  5  5 -1 -1  1 -1  1 -2 -1 -2 -2  1 -2  1  1  1 -1 -5  0  1 & 1 & 1.0109 & 3 & 0.1264 \\
564 & 0  5  5  1 -1  1  1  0 -1  1 -2 -2 -1 -2  1 -1  2 -2 -5 -1  0 & 0 & 0.0168 & 2 & 0.1472 \\
565 & 0  5  5  3 -3  3  3  4 -4  1 -1 -2  1 -1 -1 -4 -3  1 -5 -3  0 & 1 & 1 & 3 & 0 \\
566 & 0  6  6  1  1 -1  2 -1 -1  1 -2 -2 -1  1 -3 -1 -3  3 -6 -1  0 & 1 & 1 & 3 & 0 \\
567 & 0  6  6  1  3 -3  2 -2  2  1 -3 -3 -1  0  0 -1 -1  1 -6 -1 -2 & 0 & 0 & 2 & 0 \\
568 & 0  6  6  2 -2  2  2  2 -4  1 -2 -2 -1 -2  0 -1  0  0 -6 -2  0 & 1 & 1 & 3 & 0 \\
569 & 0  7  7  1  3 -3  2 -2  2  1 -3 -3 -1  0 -1 -1 -2  1 -7 -1 -2 & 0 & 0 & 2 & 0 \\
570 & 0  8  8  2 -2  2  1  3 -4  1 -3 -3 -1 -3  1 -1  0 -1 -8 -2  0 & 0 & 0 & 3 & 0 \\
571 & 1 -1 -2 -1  2  1 -2  1  1  1  2  1 -1 -1 -2  1 -2  1  1 -1  0 & 3 & 3 & 4 & 0 \\
572 & 1 -1 -2 -1  3 -3 -1 -3 -3  1  1  1 -1 -1  2 -1  1  1  1  0  3 & 5 & 5 & 6 & 0 \\
573 & 1 -1 -1 -2  2 -1 -1 -2 -1  0  1  2  1  0 -1  0  0  0  1  0  2 & 4 & 4 & 5 & 0 \\
574 & 1 -1  1  1  4 -4  3 -1  2 -2  2  2  1 -1  1 -2 -2 -3  0 -1 -2 & 2 & 2 & 4 & 0 \\
575 & 1 -1  1  1  5 -5  3 -2  1 -2  2  2  1 -1  2 -2 -2 -3  0 -1 -1 & 3 & 3 & 5 & 0 \\
576 & 1 -1  1  1  8 -8  3 -4 -1 -3  3  3  2 -2  4 -3 -2 -3  0 -1  1 & 6 & 6 & 9 & 0 \\
577 & 1 -1  1  1  8 -8  3 -3  0 -3  3  3  2 -2  4 -3 -3 -4  0 -1  0 & 5 & 5 & 8 & 0 \\
578 & 1 -1  1  2  0  2  1  0 -1 -3  2  0  0 -2 -1  2  2  0  0 -2  0 & 3 & 3 & 5 & 0 \\
579 & 1 -1  1  3  8 -6  5 -3  2 -3  3  3  0 -2  2 -3 -3 -4  0 -3 -2 & 3 & 3 & 6 & 0 \\
580 & 1  0 -1 -2  1 -1  2  1  1  1  1  0  0  1  1 -1 -2  0  0  1 -2 & 3 & 3 & 4 & 0 \\
581 & 1  0 -1 -2  2 -1 -1 -2 -2  0  0  2  1  0 -1  0  0  0  0  0  2 & 3 & 3 & 4 & 0 \\
582 & 1  0 -1 -2  2 -1 -1 -1 -1  0  0  2  1  0 -1  0 -1 -1  0  0  1 & 2 & 2 & 3 & 0 \\
583 & 1  1 -2 -3  1 -3 -1 -3 -3  1 -1  1  1  1  1 -1  1  2  0  2  3 & 6 & 6 & 7 & 0 \\
584 & 1  1 -2 -2  1  1 -3 -1 -3  0  0  0  0  0  0  2  0  2  0  0  4 & 5 & 5 & 6 & 0 \\
585 & 1  1 -2 -2  2 -2 -3 -4 -2  2 -1  1 -1  1  1  0  1  1  0  0  4 & 5 & 5.0263 & 7 & 0.2163 \\
586 & 1  1 -1 -6  2 -6 -1 -4 -3  3 -1 -1  2  1  2 -2  1  4 -1  4  4 & 9 & 9 & 11 & 0 \\
587 & 1  1 -1 -5  2 -5 -2 -4 -2  3 -1 -1  1  1  2 -1  1  3 -1  3  4 & 8 & 8 & 10 & 0 \\
588 & 1  1 -1 -5  2 -4 -3 -4 -1  3 -1 -1  1  1  2  0  1  2 -1  3  4 & 8 & 8 & 10 & 0 \\
589 & 1  1 -1 -5  2 -3 -5  1  5  3  1  1  1 -2 -1  2 -2 -1 -1  3  0 & 6 & 6 & 8 & 0 \\
590 & 1  1 -1 -5  2 -3  4  4  1  3 -1 -1  1  1  2 -3 -3  1 -1  3 -5 & 4 & 4 & 6 & 0 \\
591 & 1  1 -1 -5  3 -4 -2  2  4  2  1  0  2 -1  1  0 -2 -1 -1  2 -2 & 4 & 4.2859 & 6 & 0.1825 \\
592 & 1  1 -1 -5  4 -4 -1 -4 -3  2  0 -1  2 -1  1 -1  1  3 -1  1  4 & 6 & 6.2804 & 8 & 0.1734 \\
593 & 1  1 -1 -5  5 -1  0 -2 -2  2  1  1  2 -2 -1 -2 -1  2 -1  0  2 & 4 & 4.0558 & 6 & 0.1579 \\
594 & 1  1 -1 -5  6 -2  0 -2 -2  3  2  1  1 -2  1 -1 -2  1 -1  0  2 & 6 & 6 & 8 & 0 \\
595 & 1  1 -1 -4  1 -4 -3 -4 -1  3 -1 -1  0  2  2  0  1  2 -1  3  4 & 8 & 8 & 10 & 0 \\
596 & 1  1 -1 -4  1 -3 -4  1  4  2  1  1  1 -1  0  2 -2 -1 -1  3  0 & 5 & 5.1471 & 7 & 0.1509 \\
597 & 1  1 -1 -4  2 -3 -2 -3 -1  2 -1 -1  1  0  1  0  1  2 -1  2  3 & 5 & 5.253 & 7 & 0.2063 \\
598 & 1  1 -1 -4  2 -2 -3 -3 -1  2 -1 -1  1  0  1  1  1  2 -1  2  4 & 6 & 6.2398 & 8 & 0.2005 \\
599 & 1  1 -1 -4  4 -4 -1 -4 -4  2  0 -1  1 -1  1 -1  1  3 -1  0  4 & 5 & 5.1721 & 7 & 0.1879 \\
600 & 1  1 -1 -3  1 -3 -1  1  2  1  0  0  1  0  1  0 -1  0 -1  2 -1 & 3 & 3.0038 & 4 & 0.0626 \\
601 & 1  1 -1 -3  1 -3 -1  2  2  1  1  0  1  1  1  0 -2  0 -1  2 -2 & 4 & 4 & 5 & 0 \\
602 & 1  1 -1 -3  2 -3 -1  2  3  1  1  0  1  0  1  0 -2 -1 -1  1 -2 & 3 & 3 & 4 & 0 \\
603 & 1  1 -1 -3  2 -2 -1 -2 -1  1  0  0  1  0  1  0  0  1 -1  1  2 & 4 & 4.0391 & 5 & 0.119 \\
604 & 1  1 -1 -2  1 -2 -1 -2 -1  1  0  0  0  1  1  0  0  1 -1  1  2 & 4 & 4 & 5 & 0 \\
605 & 1  1 -1 -2  5  3 -2 -2  2  2  1  0 -1 -2 -3  1 -1  1 -1 -3  0 & 2 & 2 & 4 & 0 \\
606 & 1  1  2  1  1  2  4  4 -2 -2  1 -1  1 -2 -1 -2 -2  1 -2 -2 -3 & 0 & 0.0355 & 1 & 0.25 \\
607 & 1  1  2  1  3 -3  2 -2  0 -1  0  0  0 -1  1 -1  0 -1 -2 -1  0 & 1 & 1 & 2 & 0 \\
608 & 1  1  2  4  4 -5  3 -3  0  0  0  1 -1 -1  2 -3  0 -2 -2 -3  0 & 1 & 1.2736 & 3 & 0.1773 \\
609 & 1  2 -2 -5  5 -5 -2 -5 -5  3 -1 -1  1 -1  1 -1  1  4 -1  0  5 & 7 & 7 & 9 & 0 \\
610 & 1  2 -2 -3  5  2 -2 -2  2  0  0 -1  3 -2  1 -1 -1 -1 -1 -2  0 & 2 & 2.093 & 4 & 0.2118 \\
611 & 1  2 -2 -2  2 -2 -2 -4 -2  2 -1  1 -1  1  1  0  1  1 -1  0  4 & 5 & 5.0279 & 7 & 0.2116 \\
612 & 1  2 -2 -1  3 -3 -2 -3 -4  1 -1  0 -1 -1  2  1  1  2 -1  0  4 & 5 & 5 & 6 & 0 \\
613 & 1  2 -2 -1  3 -3  0 -3 -3  1 -1  1 -1 -1  1 -1  1  2 -1  0  3 & 4 & 4 & 5 & 0 \\
614 & 1  2 -1 -5  6  2 -2 -2  2  3  0  1  1 -2 -1 -1 -2 -1 -1 -2  0 & 3 & 3 & 5 & 0 \\
615 & 1  2  2  1 -4  4  2  0 -2 -1  1  0  0  1 -1 -1 -1 -1 -3 -1  0 & 1 & 1.152 & 3 & 0.196 \\
616 & 1  2  2  2  1 -2  3 -3  1  0  0 -2 -2 -1  2 -1  1  1 -3  0 -1 & 2 & 2 & 3 & 0 \\
617 & 1  2  2  2  1 -2  3 -3  1  0  0 -1 -2 -1  1 -1  1  0 -3  0 -1 & 1 & 1 & 2 & 0 \\
618 & 1  2  2  3 -2  1  3  2 -3  0  0  0 -2  0 -1 -1  0  1 -3 -1 -2 & 1 & 1 & 2 & 0 \\
619 & 1  2  2  3 -2  3  3  1 -3 -1  0 -1 -1  0 -1 -2 -2  1 -2 -3  0 & 0 & 0 & 1 & 0 \\
620 & 1  2  2  4 -4  4  4  1 -4  0  1  0 -1  1 -1 -3 -2  1 -3 -4  0 & 1 & 1.2159 & 3 & 0.1933 \\
621 & 1  2  2  4  3 -5  4 -2  2  0  0  1 -1 -1  2 -3  0 -2 -3 -2 -2 & 1 & 1.3659 & 3 & 0.2012 \\
622 & 1  2  2  4  4 -5  4 -3  1  0  0  1 -1 -1  2 -3  0 -2 -3 -3 -1 & 1 & 1.2955 & 3 & 0.187 \\
623 & 1  2  3  1  6 -6  2 -2 -1 -1  0  1  0 -2  2 -1 -2 -1 -3 -1  0 & 2 & 2 & 4 & 0 \\
624 & 1  2  3  2  5 -4  2 -2  0 -1  0  0 -1 -2  1 -1 -1 -1 -3 -2  0 & 0 & 0.3225 & 2 & 0.1917 \\
625 & 1  2  3  2  6 -5  2 -2 -1 -1  0  1 -1 -2  1 -1 -2 -1 -3 -2  0 & 1 & 1 & 3 & 0 \\
626 & 1  2  3  5  4 -7  5 -2  3  0  0  1 -1 -2  3 -4  0 -3 -3 -2 -3 & 2 & 2 & 4 & 0 \\
627 & 1  2  3  5  6 -7  5 -4  1  0  0  1 -1 -2  3 -4  0 -3 -3 -4 -1 & 2 & 2 & 4 & 0 \\
628 & 1  3 -3 -1  3 -3 -1 -4 -3  1 -2  1 -1 -1  1  0  2  2 -1  0  4 & 5 & 5 & 6 & 0 \\
629 & 1  3  3  2 -5  6  2  0 -2 -1  1  0 -1  1 -2 -1 -1 -2 -4 -2  0 & 1 & 1 & 3 & 0 \\
630 & 1  3  3  2  2 -3  3 -3  2  0 -1 -2 -2 -1  2 -1  1  0 -4  0 -2 & 1 & 1 & 2 & 0 \\
631 & 1  3  3  3  1 -3  3 -3  2  0 -1 -1 -1  0  1 -2  1 -1 -4 -1 -1 & 1 & 1.0178 & 2 & 0.25 \\
632 & 1  4  3  2 -2  2  2  3 -3  0 -1 -1  1 -1 -1 -3 -2  1 -4 -2  0 & 0 & 0.1265 & 2 & 0.2018 \\
633 & 1  6  5  2 -2  2  2  5 -5 -1 -2 -1  1 -2 -1 -3 -3  1 -6 -2  0 & 0 & 0 & 2 & 0 \\
634 & 2  1 -3 -2  2 -2 -3 -4 -3  1 -1  2 -1  1  1  0  1  1  0  0  4 & 5 & 5.1446 & 7 & 0.208 \\
635 & 2  1 -3 -2  3 -3 -4 -5 -3  2 -1  2 -2  1  2  0  1  1  0  0  5 & 7 & 7 & 9 & 0 \\
636 & 2  1 -1 -2  6 -5 -2 -2 -2 -1  1  4  1 -2  1  1 -2 -1 -1  0  2 & 5 & 5 & 7 & 0 \\
637 & 2  2 -2 -6  2 -4 -4  2  4  2  1  1  2 -1  1  2 -3 -1 -2  4  0 & 7 & 7 & 9 & 0 \\
638 & 2  2 -2 -6  4 -5 -1 -4 -3  2 -1 -1  2 -1  1 -1  1  4 -2  2  4 & 7 & 7.0094 & 9 & 0.076 \\
639 & 2  2 -2 -6  4 -4 -2 -4 -2  2 -1 -1  2 -1  1  0  1  3 -2  2  4 & 7 & 7.0049 & 9 & 0.0702 \\
640 & 2  2 -2 -6  5 -6 -1  5  6  2  1  0  2 -1  2 -1 -4 -2 -2  1 -5 & 4 & 4 & 6 & 0 \\
641 & 2  2 -2 -6  6 -4 -2 -6 -4  2  0 -1  2 -2  1  0  2  3 -2  0  6 & 8 & 8 & 10 & 0 \\
642 & 2  2 -2 -5  4  3 -5 -2 -5  1  0 -2  1 -2 -2  4  0  4 -2  0  7 & 8 & 8 & 10 & 0 \\
643 & 2  2 -2 -5  5 -2 -1  3  4  2  1  2  1 -1  0 -1 -4 -2 -2  0 -3 & 3 & 3 & 5 & 0 \\
644 & 2  2 -2 -4  4 -4  0 -4 -4  1  0  0  1 -1  1 -1  1  3 -2  0  4 & 5 & 5.2977 & 7 & 0.1778 \\
645 & 2  2 -2 -4  6  2 -2 -2  2  2  1  1  0 -3 -3  0 -1  1 -2 -2  0 & 2 & 2.3913 & 5 & 0.25 \\
646 & 2  2 -2 -2  3 -3 -1  2  2  1  1  2 -1 -1  1  1 -3 -2 -2  0 -1 & 2 & 2.0377 & 4 & 0.1528 \\
647 & 2  2  4  4  6 -6  4 -4  0 -1  0  0 -1 -2  2 -3  0 -2 -4 -4  0 & 1 & 1 & 3 & 0 \\
648 & 2  3 -3 -2  3 -3 -2 -5 -3  2 -1  2 -2  1  2  0  1  1 -2  0  5 & 7 & 7 & 9 & 0 \\
649 & 2  3  3  2 -5  5  4  1 -4 -2  1  0  0  1 -1 -2 -2  0 -5 -2  0 & 2 & 2 & 4 & 0 \\
650 & 2  3  3  6  5 -6  6 -5  1  0  0  1 -2 -1  2 -4  1 -2 -5 -5 -1 & 2 & 2 & 4 & 0 \\
651 & 2  3  4  5 -5  5  5  2 -5 -1  1 -1 -1  1 -1 -4 -3  1 -5 -5  0 & 1 & 1 & 3 & 0 \\
652 & 2  4  4  6  2 -4  6 -6  4  0  0 -1 -4 -2  1 -2  2 -1 -6 -2 -4 & 1 & 1 & 3 & 0 \\
653 & 2  4  4  6  4 -4  6 -6  2  0  0 -1 -4 -2  1 -2  2 -1 -6 -4 -2 & 1 & 1 & 3 & 0 \\
654 & 2  4  5  3  7 -5  3 -3  0 -2 -1 -1 -2 -3  1 -1 -1 -1 -5 -3  0 & 0 & 0 & 2 & 0 \\
655 & 2  5  5  6  3 -5  6 -6  3  0 -1 -2 -4 -2  2 -2  2 -1 -7 -2 -3 & 1 & 1.0318 & 3 & 0.2291 \\
656 & 2  5  7  6  5 -7  4 -5  3 -2 -1 -4 -4 -4  4  0  1 -1 -7  0 -2 & 2 & 2 & 4 & 0 \\
657 & 2   6   6   4  -6  10   4   0  -4  -3  -1  -2  -3   1  -4  -1  -1  -2  -6  -4   0 & 0 & 0 & 3 & 0 \\
658 & 2  6  6  6  4 -6  6 -6  4  0 -2 -3 -4 -2  3 -2  2 -1 -8 -2 -4 & 1 & 1.0391 & 3 & 0.2249 \\
659 & 2  7  7  6  5 -7  6 -7  5  0 -3 -4 -4 -2  4 -2  3 -1 -9 -2 -4 & 2 & 2.0527 & 4 & 0.2253 \\
660 & 2  7  7  9  4 -6  9 -9  5  1 -1 -3 -6 -3  2 -3  3 -2 -9 -4 -5 & 1 & 1.1066 & 4 & 0.2276 \\
661 & 3  1 -4 -3  3 -3 -3 -5 -5  1 -1  3 -1  1  1 -1  1  2  0  0  5 & 7 & 7 & 9 & 0 \\
662 & 3  2  5  3  6 -6  4 -4 -1 -2  0 -1 -1 -2  2 -2  0 -1 -5 -3  0 & 1 & 1.0502 & 3 & 0.234 \\
663 & 3  3 -3 -7  8 -4 -2  4  6  3  2  3  1 -2  1 -1 -6 -3 -3  0 -4 & 5 & 5 & 8 & 0 \\
664 & 3  3 -3 -4  8  4 -3 -3  3  2  1  1 -1 -4 -5  1 -1  2 -3 -4  0 & 2 & 2.6847 & 6 & 0.25 \\
665 & 3  4 -4 -5  5 -5  0 -5 -5  1 -1  1  1 -1  1 -1  1  4 -3  0  5 & 7 & 7.0992 & 9 & 0.1211 \\
666 & 4   4   8   6  10  -8   6  -6   0  -3   0  -2  -3  -4   2  -3   0  -2  -8  -6   0 & 0 & 0.1712 & 3 & 0.21 \\
667 & 4  6  5  9  7 -9  9 -7  2 -1 -1  1 -3 -1  3 -6  1 -3 -9 -7 -2 & 2 & 2 & 5 & 0 \\
668 & 0  0  0  0  0  0  0  0  0  0 -1 -1 -1  0  1  1  1  0  0  0  0 & 0 & 0 & 2 & 0 \\
\hline
\end{longtabu}

\end{document}
